# Supplementary material for: Method for B Cell Receptor Enrichment in Malignant B Cells
Source: Cancers (Basel). 2024 Jun 26;16(13):2341. doi: 10.3390/cancers16132341 (PMC11240526; doi:10.3390/cancers16132341)
Supplement: Supplementary file 1 [file cancers-16-02341-s001.zip]

Archive with 2 entries (2 files):
- Table S3.xlsx
- Supplementary Material.pdf
