# Supplementary material for: Method for B Cell Receptor Enrichment in Malignant B Cells
Source: Cancers (Basel). 2024 Jun 26;16(13):2341. doi: 10.3390/cancers16132341 (PMC11240526; doi:10.3390/cancers16132341)
Supplement: Supplementary file 1 [file cancers-16-02341-s001.zip › Table S3.xlsx]

## Sheet: Band A
Checked	Protein FDR Confidence: Combined	Master	Accession	Description	Exp. q-value: Combined	Sum PEP Score	Coverage [%]	# Peptides	# Isoforms	# PSMs	# Unique Peptides	# AAs	MW [kDa]	calc. pI	Score Mascot: Mascot	# Peptides (by Search Engine): Mascot	Biological Process	Cellular Component	Molecular Function	Pfam IDs	Entrez Gene ID	Ensembl Gene ID	Gene Symbol	Gene ID	WikiPathways	Reactome Pathways	# Protein Pathway Groups	Found in Sample: [S4] F4: Sample	# Protein Groups	Modifications
FALSE	High	Master Protein	P67809	Y-box-binding protein 1 OS=Homo sapiens (Human) OX=9606 GN=YBX1 PE=1 SV=3	0	58.1	42	13	16	23	8	324	35.9	9.88	547	13	RNA metabolism OR transcription;other metabolic processes;transport;developmental processes;other biological processes	non-structural extracellular;plasma membrane;other membranes;cytosol;ER/Golgi;nucleus;other cell component	nucleic acid binding activity;other molecular function	Pf00313	4904	ENSG00000065978	YBX1	hsa:4904; P16990; P16991; P67809; Q14972; Q15325; Q5FVF0	Brain-derived neurotrophic factor (BDNF) signaling pathway; MECP2 and associated Rett syndrome; mRNA processing; Sudden infant death syndrome (SIDS) susceptibility pathways	mRNA Splicing - Major Pathway; mRNA Splicing - Minor Pathway; Noncanonical activation of NOTCH3	7	High	1
FALSE	High	Master Protein	P62805	Histone H4 OS=Homo sapiens (Human) OX=9606 GN=H4C8 PE=1 SV=2	0	11.205	31	3	3	5	3	103	11.4	11.36	133	3	cell organization and biogenesis;RNA metabolism OR transcription;other metabolic processes;other biological processes	non-structural extracellular;nucleus;other cell component	nucleic acid binding activity;other molecular function	Pf15511	121504; 554313; 8294; 8359; 8360; 8361; 8362; 8363; 8364; 8365; 8366; 8367; 8368; 8370	ENSG00000158406; ENSG00000197061; ENSG00000197238; ENSG00000197837; ENSG00000270276; ENSG00000270882; ENSG00000273542; ENSG00000274618; ENSG00000275126; ENSG00000276180; ENSG00000276966; ENSG00000277157; ENSG00000278637; ENSG00000278705	H4-16; H4C1; H4C11; H4C12; H4C13; H4C14; H4C15; H4C2; H4C3; H4C4; H4C5; H4C6; H4C8; H4C9	A2VCL0; hsa:121504; hsa:554313; hsa:8294; hsa:8359; hsa:8360; hsa:8361; hsa:8362; hsa:8363; hsa:8364; hsa:8365; hsa:8366; hsa:8367; hsa:8368; hsa:8370; P02304; P02305; P62805; Q6DRA9; Q6FGB8; Q6NWP7	Gastric cancer network 1; Histone modifications; 22q11.2 copy number variation syndrome; Male infertility; Type II interferon signaling	Amyloid fiber formation; Meiotic synapsis; HCMV Late Events; RUNX1 regulates transcription of genes involved in differentiation of HSCs; HCMV Early Events; Transcriptional regulation by small RNAs; Deposition of new CENPA-containing nucleosomes at the centromere; B-WICH complex positively regulates rRNA expression; Recruitment and ATM-mediated phosphorylation of repair and signaling proteins at D…	50	High	1
FALSE	High	Master Protein	P04264	SWISS-PROT:P04264 Tax_Id=9606 Gene_Symbol=KRT1 Keratin, type II cytoskeletal 1	0	83.887	30	22	29	35	17	644	66	8.12	1237	22											0	High	1
FALSE	High	Master Protein	P35908	SWISS-PROT:P35908 Tax_Id=9606 Gene_Symbol=KRT2 Keratin, type II cytoskeletal 2 epidermal	0	70.314	30	19	23	30	14	645	65.8	8	882	19											0	High	1
FALSE	High	Master Protein	P06576	ATP synthase subunit beta, mitochondrial OS=Homo sapiens (Human) OX=9606 GN=ATP5F1B PE=1 SV=3	0	31.619	28	9	9	9	9	529	56.5	5.4	402	9	other metabolic processes;transport;developmental processes;other biological processes	plasma membrane;other membranes;mitochondrion;other cell component	signal transduction activity or receptor binding;transporter activity;other molecular function	Pf00006, Pf02874	506	ENSG00000110955	ATP5F1B	A8K4X0; hsa:506; P06576; Q14283	Electron transport chain: OXPHOS system in mitochondria; 7q11.23 copy number variation syndrome; Oxidative phosphorylation	Transcriptional activation of mitochondrial biogenesis; Mitochondrial protein import; Cristae formation; Formation of ATP by chemiosmotic coupling	7	High	1
FALSE	High	Master Protein	P05109	Protein S100-A8 OS=Homo sapiens (Human) OX=9606 GN=S100A8 PE=1 SV=1	0	9.547	28	3	4	5	3	93	10.8	7.03	89	3	cell adhesion;cell-cell signaling;protein metabolism;other metabolic processes;stress response;developmental processes;other biological processes	non-structural extracellular;plasma membrane;other membranes;cytosol;cytoskeleton;other cell component	signal transduction activity or receptor binding;cytoskeletal activity;other molecular function	Pf01023	6279	ENSG00000143546	S100A8	A8K5L3; D3DV37; hsa:6279; P05109; Q5SY70; Q9UC84; Q9UC92; Q9UCJ0; Q9UCM6	Vitamin D receptor pathway	Neutrophil degranulation; ER-Phagosome pathway; MyD88:MAL(TIRAP) cascade initiated on plasma membrane; MyD88 deficiency (TLR2/4); IRAK4 deficiency (TLR2/4); Regulation of TLR by endogenous ligand; Metal sequestration by antimicrobial proteins; RHO GTPases Activate NADPH Oxidases	9	High	1
FALSE	High	Master Protein	P78527	DNA-dependent protein kinase catalytic subunit OS=Homo sapiens (Human) OX=9606 GN=PRKDC PE=1 SV=3	0	462.389	27	129	174	250	129	4128	468.8	7.12	5977	129	cell cycle OR cell proliferation;cell organization and biogenesis;protein metabolism;DNA metabolism;RNA metabolism OR transcription;other metabolic processes;stress response;developmental processes;signal transduction;other biological processes	cytosol;nucleus;other cell component	nucleic acid binding activity;kinase activity;other molecular function	Pf00454, Pf02259, Pf02260, Pf08163, Pf19704, Pf20502	5591	ENSG00000253729	PRKDC	hsa:5591; P78527; P78528; Q13327; Q13337; Q14175; Q59H99; Q7Z611; Q96SE6; Q9UME3	miRNA regulation of DNA damage response; Cell cycle; Retinoblastoma gene in cancer; Fas ligand pathway and stress induction of heat shock proteins; Pathways affected in adenoid cystic carcinoma; ATM signaling in development and disease ; Non-homologous end joining; Osteoblast differentiation and related diseases; DNA repair pathways, full network; DNA damage response	E3 ubiquitin ligases ubiquitinate target proteins; Nonhomologous End-Joining (NHEJ); Cytosolic sensors of pathogen-associated DNA ; IRF3-mediated induction of type I IFN	14	High	1
FALSE	High	Master Protein	P16989	Y-box-binding protein 3 OS=Homo sapiens (Human) OX=9606 GN=YBX3 PE=1 SV=4	0	47.785	27	11	14	22	6	372	40.1	9.77	384	11	stress response;developmental processes;other biological processes	cytosol;nucleus;other cell component	nucleic acid binding activity;other molecular function	Pf00313	8531	ENSG00000060138	YBX3	B2RBW6; hsa:8531; P16989; Q14121; Q969N6; Q96B76	RalA downstream regulated genes; Apoptosis-related network due to altered Notch3 in ovarian cancer		2	High	1
FALSE	High	Master Protein	P10412	Histone H1.4 OS=Homo sapiens (Human) OX=9606 GN=H1-4 PE=1 SV=2	0	22.548	27	8	8	10	7	219	21.9	11.03	361	8	cell organization and biogenesis;protein metabolism;other metabolic processes;other biological processes	nucleus;other cell component	nucleic acid binding activity	Pf00538	3008	ENSG00000168298	H1-4	hsa:3008; P10412; Q4VB25	Pathways affected in adenoid cystic carcinoma	Apoptosis induced DNA fragmentation; Formation of Senescence-Associated Heterochromatin Foci (SAHF)	3	High	1	Acetyl [N-Term]
FALSE	High	Master Protein	ENSEMBL:ENSBTAP00000014147	(Bos taurus) 12 kDa protein	0	4.124	27	2	2	2	2	113	11.7	6.55	60	2											0	High	1
FALSE	High	Master Protein	P81605	Dermcidin OS=Homo sapiens (Human) OX=9606 GN=DCD PE=1 SV=2	0	5.398	27	3	3	3	3	110	11.3	6.54	111	3	stress response;transport;other biological processes	non-structural extracellular;other membranes	transporter activity;other molecular function	Pf15291	117159	ENSG00000161634	DCD	A5JHP2; A5JHP3; hsa:117159; P58461; P81605; Q53YJ2		Antimicrobial peptides	1	High	1
FALSE	High	Master Protein	P02533	SWISS-PROT:P02533 Tax_Id=9606 Gene_Symbol=KRT14 Keratin, type I cytoskeletal 14	0	36.843	26	13	15	17	5	472	51.6	5.16	488	13											0	High	1
FALSE	High	Master Protein	P00761 SWISS-PROT:P00761	Trypsin - Sus scrofa (Pig).	0	28.549	25	4	11	28	4	231	24.4	7.18	841	4	protein metabolism;other biological processes	non-structural extracellular	other molecular function	Pf00089							0	High	1
FALSE	High	Master Protein	P69905	Hemoglobin subunit alpha OS=Homo sapiens (Human) OX=9606 GN=HBA2 PE=1 SV=2	0	7.321	25	4	4	4	2	142	15.2	8.68	90	4	other metabolic processes;stress response;transport;other biological processes	non-structural extracellular;cytosol;translational apparatus;other cell component	other molecular function	Pf00042	3039; 3040	ENSG00000188536; ENSG00000206172	HBA1; HBA2	hsa:3039; hsa:3040; P01922; P69905; Q1HDT5; Q3MIF5; Q53F97; Q96KF1; Q9NYR7; Q9UCM0	Selenium micronutrient network; Vitamin B12 metabolism; Folate metabolism; Effects of nitric oxide	Scavenging of heme from plasma; Cytoprotection by HMOX1; Heme signaling; Erythrocytes take up carbon dioxide and release oxygen; Erythrocytes take up oxygen and release carbon dioxide	9	High	1
FALSE	High	Master Protein	P13645	SWISS-PROT:P13645 Tax_Id=9606 Gene_Symbol=KRT10 Keratin, type I cytoskeletal 10	0	82.935	24	22	30	40	19	593	59.5	5.21	1025	22											0	High	1
FALSE	High	Master Protein	P08779	SWISS-PROT:P08779 Tax_Id=9606 Gene_Symbol=KRT16 Keratin, type I cytoskeletal 16	0	31.668	23	12	14	16	4	473	51.2	5.05	387	12	cell organization and biogenesis;stress response;other biological processes	plasma membrane;cytosol;cytoskeleton	cytoskeletal activity	Pf00038	3868	ENSG00000186832	KRT16	A8K488; hsa:3868; P08779; P30654; Q16402; Q9UBG8	Vitamin D receptor pathway	Formation of the cornified envelope	3	High	1
FALSE	High	Master Protein	O43390	Heterogeneous nuclear ribonucleoprotein R OS=Homo sapiens (Human) OX=9606 GN=HNRNPR PE=1 SV=1	0	37.117	21	14	16	19	11	633	70.9	8.13	423	14	RNA metabolism OR transcription;other metabolic processes	ER/Golgi;nucleus;other cell component	nucleic acid binding activity	Pf00076, Pf18360	10236	ENSG00000125944; ENSG00000282958	HNRNPR	hsa:10236; O43390; Q2L7G6; Q5TEH1; Q9BV64; S4R3J4	mRNA processing	mRNA Splicing - Major Pathway; Processing of Capped Intron-Containing Pre-mRNA	3	High	1	Acetyl [N-Term]
FALSE	High	Master Protein	P02538	SWISS-PROT:P02538 Tax_Id=9606 Gene_Symbol=KRT6A Keratin, type II cytoskeletal 6A	0	35.57	21	14	15	16	2	564	60	8	427	14	cell organization and biogenesis;stress response;other biological processes	cytosol;cytoskeleton	cytoskeletal activity	Pf00038, Pf16208	3853	ENSG00000205420	KRT6A	A4QPC1; hsa:3853; P02538; P48667; Q08AR4; Q6NT67; Q96CL4	Ectoderm differentiation; Ectoderm differentiation	Formation of the cornified envelope	4	High	1
FALSE	High	Master Protein	P02769	SWISS-PROT:P02769 (Bos taurus) Bovine serum albumin precursor	0	31.095	20	12	12	15	10	607	69.2	6.18	419	12	stress response;other biological processes	non-structural extracellular;other cell component	nucleic acid binding activity;other molecular function	Pf00273	280717		ALB	A5PJX3; bta:280717; O02787; P02769; P04277; Q3SZR2			0	High	1
FALSE	High	Master Protein	P35527	SWISS-PROT:P35527 Tax_Id=9606 Gene_Symbol=KRT9 Keratin, type I cytoskeletal 9	0	32.078	20	13	15	16	12	623	62.1	5.3	528	13											0	High	1
FALSE	High	Master Protein	P16401	Histone H1.5 OS=Homo sapiens (Human) OX=9606 GN=H1-5 PE=1 SV=3	0	10.666	20	5	5	6	4	226	22.6	10.92	177	5	cell organization and biogenesis;other biological processes	nucleus;other cell component	nucleic acid binding activity;other molecular function	Pf00538	3009	ENSG00000184357	H1-5	hsa:3009; P16401; Q14529; Q3MJ42		Apoptosis induced DNA fragmentation; Formation of Senescence-Associated Heterochromatin Foci (SAHF)	2	High	1	Acetyl [N-Term]
FALSE	High	Master Protein	P02663	SWISS-PROT:P02663 Alpha-S2-casein [Contains: Casocidin-1 - Bos taurus (Bovine).	0	7.133	19	4	4	4	4	207	24.3	8.27	92	4											0	High	1
FALSE	High	Master Protein	P13647	SWISS-PROT:P13647 Tax_Id=9606 Gene_Symbol=KRT5 Keratin, type II cytoskeletal 5	0	29.942	18	12	13	14	5	590	62.3	7.74	360	12	cell organization and biogenesis;other biological processes	cytosol;cytoskeleton;other cell component	cytoskeletal activity;other molecular function	Pf00038, Pf16208	3852	ENSG00000186081	KRT5	hsa:3852; P13647; Q6PI71; Q6UBJ0; Q8TA91		Formation of the cornified envelope; Type I hemidesmosome assembly	3	High	1
FALSE	High	Master Protein	P38159	RNA-binding motif protein, X chromosome OS=Homo sapiens (Human) OX=9606 GN=RBMX PE=1 SV=3	0	18.28	18	8	8	9	8	391	42.3	10.05	205	8	cell organization and biogenesis;protein metabolism;RNA metabolism OR transcription;other metabolic processes;other biological processes	non-structural extracellular;nucleus;other cell component	nucleic acid binding activity;other molecular function	Pf00076, Pf08081	27316	ENSG00000147274	RBMX	B4E3U4; D3DWH0; E9PG86; hsa:27316; P38159; Q5JQ67; Q8N8Y7; Q969R3	mRNA processing	mRNA Splicing - Major Pathway; Processing of Capped Intron-Containing Pre-mRNA; RND2 GTPase cycle; RND1 GTPase cycle; RHOBTB2 GTPase cycle; RHOBTB1 GTPase cycle; RND3 GTPase cycle	8	High	1
FALSE	High	Master Protein	P06702	Protein S100-A9 OS=Homo sapiens (Human) OX=9606 GN=S100A9 PE=1 SV=1	0	3.877	18	2	2	2	2	114	13.2	6.13	56	2	cell adhesion;cell-cell signaling;protein metabolism;other metabolic processes;stress response;developmental processes;other biological processes	non-structural extracellular;plasma membrane;other membranes;cytosol;cytoskeleton;nucleus;other cell component	signal transduction activity or receptor binding;cytoskeletal activity;other molecular function	Pf01023	6280	ENSG00000163220	S100A9	D3DV36; hsa:6280; P06702; Q6FGA1; Q9NYM0; Q9UCJ1	IL1 and megakaryocytes in obesity; Vitamin D receptor pathway	Neutrophil degranulation; ER-Phagosome pathway; MyD88:MAL(TIRAP) cascade initiated on plasma membrane; MyD88 deficiency (TLR2/4); IRAK4 deficiency (TLR2/4); Regulation of TLR by endogenous ligand; Metal sequestration by antimicrobial proteins; RHO GTPases Activate NADPH Oxidases	10	High	1
FALSE	High	Master Protein	P01966	SWISS-PROT:P01966 (Bos taurus) Hemoglobin subunit alpha	0	5.274	17	3	3	3	1	142	15.2	8.44	67	3	other metabolic processes;transport;other biological processes	cytosol;other cell component	other molecular function	Pf00042	100140149; 512439	ENSBTAG00000051412	HBA	A3KN13; bta:100140149; bta:512439; P01966; Q3SZE0; Q9TTR9; Q9TTS0; Q9TTS1		Erythrocytes take up carbon dioxide and release oxygen; Cytoprotection by HMOX1; Scavenging of heme from plasma; Heme signaling; Erythrocytes take up oxygen and release carbon dioxide	5	High	1
FALSE	High	Master Protein	Q5QNW6	Histone H2B type 2-F OS=Homo sapiens (Human) OX=9606 GN=H2BC18 PE=1 SV=3	0	6.37	17	3	3	3	3	126	13.9	10.32	80	3	cell organization and biogenesis	cytosol;nucleus;other cell component	nucleic acid binding activity;other molecular function	Pf00125	440689	ENSG00000203814	H2BC18	A8K0U9; B4DLA9; hsa:440689; Q5QNW6		HCMV Late Events; Ub-specific processing proteases; HCMV Early Events; HDACs deacetylate histones; HATs acetylate histones	5	High	1
FALSE	High	Master Protein	P46013	Proliferation marker protein Ki-67 OS=Homo sapiens (Human) OX=9606 GN=MKI67 PE=1 SV=2	0	78.98	16	36	36	36	36	3256	358.5	9.45	802	36	cell cycle OR cell proliferation;other biological processes	nucleus;other cell component	nucleic acid binding activity;other molecular function	Pf00498, Pf08065, Pf15276	4288	ENSG00000148773	MKI67	hsa:4288; P46013; Q5VWH2	Primary focal segmental glomerulosclerosis (FSGS)		1	High	1
FALSE	High	Master Protein	Q9Y520	Protein PRRC2C OS=Homo sapiens (Human) OX=9606 GN=PRRC2C PE=1 SV=4	0	151.391	16	52	56	69	51	2896	316.7	9.13	1517	52	cell organization and biogenesis;developmental processes;other biological processes	cytosol;other cell component	other molecular function	Pf07001	23215	ENSG00000117523	PRRC2C	hsa:23215; Q05DM8; Q49A39; Q6PD54; Q9H2N2; Q9HA05; Q9NSM8; Q9NXL3; Q9UF29; Q9UPQ6; Q9Y520	VEGFA-VEGFR2 signaling pathway		1	High	1
FALSE	High	Master Protein	P31327	Carbamoyl-phosphate synthase [ammonia], mitochondrial OS=Homo sapiens (Human) OX=9606 GN=CPS1 PE=1 SV=2	0	31.108	16	14	23	23	14	1500	164.8	6.74	268	14	other metabolic processes;stress response;developmental processes;other biological processes	other membranes;mitochondrion;nucleus;other cell component	other molecular function	Pf00117, Pf00988, Pf02142, Pf02786, Pf02787	1373	ENSG00000021826	CPS1	B7Z818; hsa:1373; J3KQL0; O43774; P31327; Q53TL5; Q59HF8; Q7Z5I5	Amino acid metabolism	Urea cycle	2	High	1
FALSE	High	Master Protein	P10809	60 kDa heat shock protein, mitochondrial OS=Homo sapiens (Human) OX=9606 GN=HSPD1 PE=1 SV=2	0	15.866	16	7	7	7	7	573	61	5.87	262	7	cell cycle OR cell proliferation;cell organization and biogenesis;protein metabolism;DNA metabolism;other metabolic processes;stress response;transport;developmental processes;signal transduction;other biological processes	non-structural extracellular;plasma membrane;other membranes;cytosol;cytoskeleton;mitochondrion;other cytoplasmic organelle;other cell component	nucleic acid binding activity;other molecular function	Pf00118	3329	ENSG00000144381	HSPD1	B2R5M6; B7Z712; hsa:3329; P10809; Q38L19; Q9UCR6	Apoptosis-related network due to altered Notch3 in ovarian cancer; Sudden infant death syndrome (SIDS) susceptibility pathways	Mitochondrial protein import; TFAP2A acts as a transcriptional repressor during retinoic acid induced cell differentiation	4	High	1
FALSE	High	Master Protein	P04259	SWISS-PROT:P04259 Tax_Id=9606 Gene_Symbol=KRT6B Keratin, type II cytoskeletal 6B	0	36.722	16	14	15	16	1	564	60	8	406	14											0	High	1
FALSE	High	Master Protein	P05062	Fructose-bisphosphate aldolase B OS=Homo sapiens (Human) OX=9606 GN=ALDOB PE=1 SV=2	0	11.538	16	3	3	3	3	364	39.4	7.87	97	3	cell organization and biogenesis;other metabolic processes;other biological processes	cytosol;cytoskeleton	cytoskeletal activity;other molecular function	Pf00274	229	ENSG00000136872	ALDOB	hsa:229; P05062; Q13741; Q13742; Q5T7D6	Clear cell renal cell carcinoma pathways; Metabolic reprogramming in colon cancer; Disorders of fructose metabolism; Glycolysis and gluconeogenesis; Polyol pathway	Fructose catabolism; Glycolysis; Gluconeogenesis; Hereditary fructose intolerance	9	High	1
FALSE	High	Master Protein	P05141	ADP/ATP translocase 2 OS=Homo sapiens (Human) OX=9606 GN=SLC25A5 PE=1 SV=7	0	9.231	16	5	5	5	5	298	32.8	9.69	127	5	cell organization and biogenesis;other metabolic processes;transport;developmental processes;other biological processes	plasma membrane;other membranes;cytoskeleton;mitochondrion	transporter activity;other molecular function	Pf00153	292	ENSG00000005022	SLC25A5	B2RCV1; hsa:292; O43350; P05141	Electron transport chain: OXPHOS system in mitochondria; Alzheimer's disease and miRNA effects; Alzheimer's disease	Transport of nucleosides and free purine and pyrimidine bases across the plasma membrane; Vpr-mediated induction of apoptosis by mitochondrial outer membrane permeabilization	5	High	1	Acetyl [N-Term]
FALSE	High	Master Protein	P60712	SWISS-PROT:P60712 (Bos taurus) Actin, cytoplasmic 1	0	9.588	15	5	5	5	5	375	41.7	5.48	127	5	cell organization and biogenesis;protein metabolism;other metabolic processes;transport;developmental processes;other biological processes	plasma membrane;other membranes;cytosol;cytoskeleton;nucleus;other cell component	cytoskeletal activity;other molecular function	Pf00022	280979	ENSBTAG00000026199	ACTB	A5D961; A5PKA1; bta:280979; P02570; P60712; P70514; P99021; Q11211; Q3SZD2; Q64316; Q8MIJ0	FAS pathway and stress induction of HSP regulation; Actin cytoskeleton regulation; Pathogenic Escherichia coli infection; Arrhythmogenic right ventricular cardiomyopathy; Focal adhesion; Myometrial relaxation and contraction pathways		6	High	1
FALSE	High	Master Protein	P22626	Heterogeneous nuclear ribonucleoproteins A2/B1 OS=Homo sapiens (Human) OX=9606 GN=HNRNPA2B1 PE=1 SV=2	0	12.893	15	5	5	7	5	353	37.4	8.95	144	5	cell organization and biogenesis;RNA metabolism OR transcription;other metabolic processes;transport;other biological processes	non-structural extracellular;nucleus;other cell component	nucleic acid binding activity;other molecular function	Pf00076	3181	ENSG00000122566	HNRNPA2B1	A0A024RA27; A0A024RA61; A8K064; hsa:3181; P22626; P22627; Q9UC98; Q9UDJ2	mRNA processing	mRNA Splicing - Major Pathway; Processing of Capped Intron-Containing Pre-mRNA; Gene and protein expression by JAK-STAT signaling after Interleukin-12 stimulation	4	High	1
FALSE	High	Master Protein	P61457	Pterin-4-alpha-carbinolamine dehydratase OS=Homo sapiens (Human) OX=9606 GN=PCBD1 PE=1 SV=2	0	2.932	15	1	1	1	1	104	12	6.8	35	1	other metabolic processes;other biological processes	cytosol;nucleus	other molecular function	Pf01329	5092	ENSG00000166228	PCBD1	hsa:5092; P61457; P70519; P80095; Q9D930		Phenylalanine metabolism	1	High	1
FALSE	High	Master Protein	Q92804	TATA-binding protein-associated factor 2N OS=Homo sapiens (Human) OX=9606 GN=TAF15 PE=1 SV=1	0	20.912	14	7	8	8	5	592	61.8	8.02	190	7	RNA metabolism OR transcription;other metabolic processes;other biological processes	nucleus;other cell component	nucleic acid binding activity;other molecular function	Pf00076, Pf00641	8148	ENSG00000270647; ENSG00000276833	TAF15	B2R837; hsa:8148; Q86X94; Q92751; Q92804		Regulation of TP53 Activity through Phosphorylation; RNA Polymerase II Pre-transcription Events; HIV Transcription Initiation; RNA Polymerase II HIV Promoter Escape; RNA Polymerase II Promoter Escape; RNA Polymerase II Transcription Pre-Initiation And Promoter Opening; RNA Polymerase II Transcription Initiation	9	High	1
FALSE	High	Master Protein	P25705	ATP synthase subunit alpha, mitochondrial OS=Homo sapiens (Human) OX=9606 GN=ATP5F1A PE=1 SV=1	0	14.163	14	6	6	6	6	553	59.7	9.13	263	6	other metabolic processes;transport;other biological processes	plasma membrane;other membranes;mitochondrion;nucleus;other cell component	signal transduction activity or receptor binding;transporter activity;other molecular function	Pf00006, Pf00306, Pf02874	498	ENSG00000152234	ATP5F1A	A8K092; B4DY56; hsa:498; K7ENP3; P25705; Q53XX6; Q8IXV2; Q96FB4; Q96HW2; Q96IR6; Q9BTV8	Electron transport chain: OXPHOS system in mitochondria; 7q11.23 copy number variation syndrome; Oxidative phosphorylation	Mitochondrial protein import; Cristae formation; Formation of ATP by chemiosmotic coupling	6	High	1
FALSE	High	Master Protein	P68104	Elongation factor 1-alpha 1 OS=Homo sapiens (Human) OX=9606 GN=EEF1A1 PE=1 SV=1	0	15.235	14	5	5	7	5	462	50.1	9.01	157	5	protein metabolism;other metabolic processes;other biological processes	non-structural extracellular;plasma membrane;other membranes;cytosol;cytoskeleton;nucleus;other cytoplasmic organelle;other cell component	nucleic acid binding activity;other molecular function	Pf00009, Pf03143, Pf03144	1915	ENSG00000156508	EEF1A1	hsa:1915; P04719; P04720; P68104; Q6IQ15	Translation factors; Fragile X syndrome; 2q37 copy number variation syndrome	Neutrophil degranulation; Chaperone Mediated Autophagy; HSF1 activation; Protein methylation; Peptide chain elongation	9	High	1
FALSE	High	Master Protein	Q99623	Prohibitin-2 OS=Homo sapiens (Human) OX=9606 GN=PHB2 PE=1 SV=2	0	8.902	14	4	4	4	4	299	33.3	9.83	141	4	cell cycle OR cell proliferation;cell organization and biogenesis;other metabolic processes;stress response;transport;developmental processes;signal transduction;other biological processes	plasma membrane;other membranes;mitochondrion;nucleus;other cell component	other molecular function	Pf01145	11331	ENSG00000215021	PHB2	B4DP75; hsa:11331; Q2YDA4; Q7KYU3; Q92978; Q99623		Processing of SMDT1	1	High	1
FALSE	High	Master Protein	Q06830	Peroxiredoxin-1 OS=Homo sapiens (Human) OX=9606 GN=PRDX1 PE=1 SV=1	0	4.839	14	3	3	3	3	199	22.1	8.13	80	3	cell cycle OR cell proliferation;other metabolic processes;stress response;developmental processes;other biological processes	cytosol;nucleus;other cell component	other molecular function	Pf00578, Pf10417	5052	ENSG00000117450	PRDX1	B5BU26; D3DPZ8; hsa:5052; P35703; Q06830; Q2V576; Q5T154; Q5T155	Androgen receptor signaling pathway; Selenium micronutrient network; Nuclear receptors meta-pathway; NRF2 pathway	Nuclear events mediated by NFE2L2; KEAP1-NFE2L2 pathway; TP53 Regulates Metabolic Genes; Detoxification of Reactive Oxygen Species; Deregulated CDK5 triggers multiple neurodegenerative pathways in Alzheimer's disease models	9	High	1
FALSE	High	Master Protein	P42704	Leucine-rich PPR motif-containing protein, mitochondrial OS=Homo sapiens (Human) OX=9606 GN=LRPPRC PE=1 SV=3	0	42.535	13	21	21	21	21	1394	157.8	6.13	482	21	transport;other biological processes	other membranes;cytoskeleton;mitochondrion;nucleus;other cell component	cytoskeletal activity;nucleic acid binding activity;other molecular function	Pf01535	10128	ENSG00000138095	LRPPRC	A0PJE3; A8K1V1; hsa:10128; P42704; Q53PC0; Q53QN7; Q6ZUD8; Q7Z7A6; Q96D84	Ciliary landscape	Cytoprotection by HMOX1; Respiratory electron transport; TP53 Regulates Metabolic Genes	4	High	1
FALSE	High	Master Protein	P01871	Immunoglobulin heavy constant mu OS=Homo sapiens (Human) OX=9606 GN=IGHM PE=1 SV=4	0	12.234	13	5	5	5	5	453	49.4	6.77	185	5	cell organization and biogenesis;stress response;transport;signal transduction;other biological processes	non-structural extracellular;plasma membrane;other membranes;other cell component	other molecular function	Pf07654		ENSG00000211899; ENSG00000282657	IGHM	A0A075B6N9; A0A0G2JQL4; P01871; P04220; P20769		Cell surface interactions at the vascular wall; CD22 mediated BCR regulation; Antigen activates B Cell Receptor (BCR) leading to generation of second messengers	3	High	1
FALSE	High	Master Protein	Q02878	60S ribosomal protein L6 OS=Homo sapiens (Human) OX=9606 GN=RPL6 PE=1 SV=3	0	6.443	13	4	4	4	4	288	32.7	10.58	78	4	cell organization and biogenesis;protein metabolism;other metabolic processes;other biological processes	cytosol;ER/Golgi;translational apparatus;nucleus;other cell component	nucleic acid binding activity;other molecular function	Pf01159, Pf03868	6128	ENSG00000089009	RPL6	hsa:6128; Q02878; Q2M3Q3; Q8WW97	Cytoplasmic ribosomal proteins	Regulation of expression of SLITs and ROBOs; L13a-mediated translational silencing of Ceruloplasmin expression; Nonsense Mediated Decay (NMD) enhanced by the Exon Junction Complex (EJC); Nonsense Mediated Decay (NMD) independent of the Exon Junction Complex (EJC); Peptide chain elongation; Major pathway of rRNA processing in the nucleolus and cytosol; Formation of a pool of free 40S subunits; GTP…	14	High	1
FALSE	High	Master Protein	Q6EEV6	Small ubiquitin-related modifier 4 OS=Homo sapiens (Human) OX=9606 GN=SUMO4 PE=1 SV=2	0	2.749	13	1	1	1	1	95	10.7	7.18	75	1											0	High	1
FALSE	High	Master Protein	Q00839	Heterogeneous nuclear ribonucleoprotein U OS=Homo sapiens (Human) OX=9606 GN=HNRNPU PE=1 SV=6	0	34.943	12	11	12	17	11	825	90.5	6	451	11	cell cycle OR cell proliferation;cell organization and biogenesis;RNA metabolism OR transcription;other metabolic processes;transport;developmental processes;other biological processes	cytosol;cytoskeleton;nucleus;other cell component	cytoskeletal activity;nucleic acid binding activity;other molecular function	Pf00622, Pf02037, Pf13671	3192	ENSG00000153187	HNRNPU	hsa:3192; O75507; Q00839; Q8N174; Q96HY9; Q9BQ09	mRNA processing; lncRNA in canonical Wnt signaling and colorectal cancer	mRNA Splicing - Major Pathway; Processing of Capped Intron-Containing Pre-mRNA	4	High	1
FALSE	High	Master Protein	P35637	RNA-binding protein FUS OS=Homo sapiens (Human) OX=9606 GN=FUS PE=1 SV=1	0	17.451	12	5	6	7	3	526	53.4	9.36	156	5	cell organization and biogenesis;RNA metabolism OR transcription;other metabolic processes;other biological processes	nucleus;other cell component	nucleic acid binding activity;other molecular function	Pf00076, Pf00641	2521	ENSG00000089280	FUS	hsa:2521; P35637; Q9H4A8	MECP2 and associated Rett syndrome; mRNA processing	mRNA Splicing - Major Pathway	3	High	1
FALSE	High	Master Protein	P08621	U1 small nuclear ribonucleoprotein 70 kDa OS=Homo sapiens (Human) OX=9606 GN=SNRNP70 PE=1 SV=2	0	12.131	12	5	5	6	5	437	51.5	9.94	90	5	RNA metabolism OR transcription;other metabolic processes;other biological processes	nucleus	nucleic acid binding activity	Pf00076, Pf12220	6625	ENSG00000104852	SNRNP70	B3KUA3; hsa:6625; P08621; P78493; P78494; Q15364; Q15686; Q15687; Q15689; Q99377; Q9UE45; Q9UE46; Q9UE47; Q9UE48; Q9UFQ6	mRNA processing	mRNA Splicing - Major Pathway	2	High	1
FALSE	High	Master Protein	ENSEMBL:ENSBTAP00000024462	(Bos taurus) 47 kDa protein	0	15.608	12	4	5	11	4	419	46.5	6.33	144	4											0	High	1
FALSE	High	Master Protein	P63244	Receptor of activated protein C kinase 1 OS=Homo sapiens (Human) OX=9606 GN=RACK1 PE=1 SV=3	0	3.878	12	2	2	2	2	317	35.1	7.69	72	2	cell cycle OR cell proliferation;protein metabolism;other metabolic processes;developmental processes;other biological processes	plasma membrane;cytosol;mitochondrion;translational apparatus;nucleus;other cell component	signal transduction activity or receptor binding;enzyme regulator activity;translation activity;other molecular function	Pf00400	10399	ENSG00000204628	RACK1	B3KTJ0; D3DWS0; hsa:10399; P25388; P63244; P99049; Q53HU2; Q5J8M6; Q5VLR4; Q6FH47	Androgen receptor signaling pathway; Brain-derived neurotrophic factor (BDNF) signaling pathway; VEGFA-VEGFR2 signaling pathway; Measles virus infection; Angiotensin II receptor type 1 pathway; Interferon type I signaling pathways	Regulation of TNFR1 signaling; TNFR1-induced NFkappaB signaling pathway; TNFR1-mediated ceramide production	9	High	1
FALSE	High	Master Protein	P62913	60S ribosomal protein L11 OS=Homo sapiens (Human) OX=9606 GN=RPL11 PE=1 SV=2	0	3.524	12	1	1	1	1	178	20.2	9.6	56	1	cell organization and biogenesis;protein metabolism;RNA metabolism OR transcription;other metabolic processes;transport;other biological processes	cytosol;translational apparatus;nucleus;other cell component	enzyme regulator activity;nucleic acid binding activity;other molecular function	Pf00281, Pf00673	6135	ENSG00000142676	RPL11	hsa:6135; P25121; P39026; P62913; Q8TDH2; Q9Y674	Cytoplasmic ribosomal proteins	Regulation of expression of SLITs and ROBOs; L13a-mediated translational silencing of Ceruloplasmin expression; Nonsense Mediated Decay (NMD) enhanced by the Exon Junction Complex (EJC); Nonsense Mediated Decay (NMD) independent of the Exon Junction Complex (EJC); Peptide chain elongation; Major pathway of rRNA processing in the nucleolus and cytosol; Formation of a pool of free 40S subunits; GTP…	14	High	1
FALSE	High	Master Protein	A0A2R8Y422	Ubiquitin-like domain-containing protein OS=Homo sapiens (Human) OX=9606 GN=ENSG00000231767 PE=4 SV=1	0	6.259	12	2	2	3	2	156	18	9.47	100	2	protein metabolism;other metabolic processes	translational apparatus;nucleus;other cell component	other molecular function	Pf00240, Pf01599		ENSG00000231767	RPS27AP5	A0A2R8Y422			0	High	1
FALSE	High	Master Protein	Q709C8	Vacuolar protein sorting-associated protein 13C OS=Homo sapiens (Human) OX=9606 GN=VPS13C PE=1 SV=1	0	91.113	11	40	41	43	40	3753	422.1	6.83	1014	40	cell organization and biogenesis;transport;other biological processes	other membranes;cytosol;mitochondrion;other cell component		Pf06650, Pf09333, Pf12624, Pf16908, Pf16909, Pf16910	54832	ENSG00000129003	VPS13C	hsa:54832; Q6ISR4; Q702P2; Q702P3; Q709C8; Q709C9; Q9NXN8; Q9P2C6			0	High	1
FALSE	High	Master Protein	P62937	Peptidyl-prolyl cis-trans isomerase A OS=Homo sapiens (Human) OX=9606 GN=PPIA PE=1 SV=2	0	3.448	11	2	2	2	2	165	18	7.81	58	2	cell adhesion;cell organization and biogenesis;protein metabolism;other metabolic processes;stress response;other biological processes	non-structural extracellular;nucleus;other cell component	signal transduction activity or receptor binding;other molecular function	Pf00160	5478	ENSG00000196262	PPIA	A8K220; hsa:5478; P05092; P62937; Q3KQW3; Q567Q0; Q6IBU5; Q96IX3; Q9BRU4; Q9BTY9; Q9UC61	Prolactin signaling pathway	Platelet degranulation ; Neutrophil degranulation; Gene and protein expression by JAK-STAT signaling after Interleukin-12 stimulation; Budding and maturation of HIV virion; Assembly Of The HIV Virion; Basigin interactions; Integration of provirus; APOBEC3G mediated resistance to HIV-1 infection; Calcineurin activates NFAT; Binding and entry of HIV virion; Uncoating of the HIV Virion; Minus-strand…	15	High	1
FALSE	High	Master Protein	P49792	E3 SUMO-protein ligase RanBP2 OS=Homo sapiens (Human) OX=9606 GN=RANBP2 PE=1 SV=2	0	59.979	10	29	29	29	29	3224	358	6.2	824	29	protein metabolism;other metabolic processes;transport;other biological processes	other membranes;cytosol;mitochondrion;nucleus;other cell component	nucleic acid binding activity;other molecular function	Pf00160, Pf00638, Pf00641, Pf12185	5903	ENSG00000153201	RANBP2	hsa:5903; P49792; Q13074; Q15280; Q53TE2; Q59FH7		HCMV Late Events; HCMV Early Events; Transcriptional regulation by small RNAs; Nuclear import of Rev protein; Signaling by ALK fusions and activated point mutants; SUMOylation of RNA binding proteins; SARS-CoV-2 activates/modulates innate and adaptive immune responses; Separation of Sister Chromatids; ISG15 antiviral mechanism; Regulation of HSF1-mediated heat shock response; Resolution of Sister…	35	High	1
FALSE	High	Master Protein	P23246	Splicing factor, proline- and glutamine-rich OS=Homo sapiens (Human) OX=9606 GN=SFPQ PE=1 SV=2	0	15.654	10	7	7	7	6	707	76.1	9.44	175	7	cell organization and biogenesis;protein metabolism;DNA metabolism;RNA metabolism OR transcription;other metabolic processes;stress response;transport;other biological processes	cytosol;nucleus;other cell component	nucleic acid binding activity;other molecular function	Pf00076, Pf08075	6421	ENSG00000116560	SFPQ	hsa:6421; P23246; P30808; Q5SZ71	mRNA processing; Type 2 papillary renal cell carcinoma	Suppression of apoptosis; PTK6 Regulates Proteins Involved in RNA Processing	4	High	1
FALSE	High	Master Protein	P38646	Stress-70 protein, mitochondrial OS=Homo sapiens (Human) OX=9606 GN=HSPA9 PE=1 SV=2	0	16.482	10	5	5	5	5	679	73.6	6.16	261	5	cell organization and biogenesis;other metabolic processes;stress response;transport;developmental processes;other biological processes	other membranes;mitochondrion;nucleus;other cell component	other molecular function	Pf00012	3313	ENSG00000113013	HSPA9	B2RCM1; hsa:3313; P30036; P31932; P38646; Q1HB43; Q53H23; Q6GU03; Q9BWB7; Q9UC56	Parkin-ubiquitin proteasomal system pathway	Mitochondrial protein import; Cristae formation; Gene and protein expression by JAK-STAT signaling after Interleukin-12 stimulation; Regulation of HSF1-mediated heat shock response	5	High	1
FALSE	High	Master Protein	P23526	Adenosylhomocysteinase OS=Homo sapiens (Human) OX=9606 GN=AHCY PE=1 SV=4	0	12.262	10	3	4	4	3	432	47.7	6.34	84	3	other metabolic processes	cytosol;other cell component	other molecular function	Pf00670, Pf05221	191	ENSG00000101444	AHCY	A8K307; B3KUN3; E1P5P2; F5H737; hsa:191; P23526; Q96A36	Folate metabolism; Trans-sulfuration pathway; One-carbon metabolism; Trans-sulfuration and one-carbon metabolism; Methionine de novo and salvage pathway; Ethanol effects on histone modifications	Methylation; Sulfur amino acid metabolism; Metabolism of ingested SeMet, Sec, MeSec into H2Se; Defective AHCY causes HMAHCHD	10	High	1
FALSE	High	Master Protein	P13929	Beta-enolase OS=Homo sapiens (Human) OX=9606 GN=ENO3 PE=1 SV=5	0	3.931	10	2	2	2	2	434	47	7.71	50	2	other metabolic processes	plasma membrane;other membranes;cytosol	other molecular function	Pf00113, Pf03952	2027	ENSG00000108515	ENO3	B4DUI6; B4DUM6; D3DTL2; E7ENK8; hsa:2027; P13929; Q96AE2	Clear cell renal cell carcinoma pathways; Glycolysis and gluconeogenesis	Glycolysis; Gluconeogenesis	4	High	1
FALSE	High	Master Protein	P51991	Heterogeneous nuclear ribonucleoprotein A3 OS=Homo sapiens (Human) OX=9606 GN=HNRNPA3 PE=1 SV=2	0	8.49	10	3	3	4	3	378	39.6	9.01	78	3	RNA metabolism OR transcription;other metabolic processes;transport	nucleus;other cell component	transporter activity;nucleic acid binding activity	Pf00076	220988	ENSG00000170144	HNRNPA3	D3DPF4; hsa:220988; P51991; Q53RW7; Q6URK5		mRNA Splicing - Major Pathway; Processing of Capped Intron-Containing Pre-mRNA	2	High	1	Acetyl [N-Term]
FALSE	High	Master Protein	P06748	Nucleophosmin OS=Homo sapiens (Human) OX=9606 GN=NPM1 PE=1 SV=2	0	8.786	10	3	3	3	3	294	32.6	4.78	115	3	cell cycle OR cell proliferation;cell organization and biogenesis;DNA metabolism;other metabolic processes;stress response;transport;signal transduction;other biological processes	cytosol;cytoskeleton;nucleus;other cell component	enzyme regulator activity;translation activity;nucleic acid binding activity;other molecular function	Pf03066, Pf16276	4869	ENSG00000181163	NPM1	A8K3N7; B5BU00; D3DQL6; hsa:4869; P06748; P08693; Q12826; Q13440; Q13441; Q14115; Q5EU94; Q5EU95; Q5EU96; Q5EU97; Q5EU98; Q5EU99; Q6V962; Q8WTW5; Q96AT6; Q96DC4; Q96EA5; Q9BYG9; Q9UDJ7		Deposition of new CENPA-containing nucleosomes at the centromere; TP53 regulates transcription of additional cell cycle genes whose exact role in the p53 pathway remain uncertain; Nuclear import of Rev protein; SUMOylation of transcription cofactors; ALK mutants bind TKIs; Signaling by ALK fusions and activated point mutants; Nuclear events stimulated by ALK signaling in cancer; TFAP2A acts as a …	8	High	1
FALSE	High	Master Protein	P00167	Cytochrome b5 OS=Homo sapiens (Human) OX=9606 GN=CYB5A PE=1 SV=2	0	1.958	10	1	1	1	1	134	15.3	4.96	0	1	other metabolic processes;transport	other membranes;cytosol;mitochondrion;ER/Golgi;other cell component	transporter activity;other molecular function	Pf00173	1528	ENSG00000166347	CYB5A	A8MV91; F8WEU4; hsa:1528; P00167; Q6IB14	Oxidation by cytochrome P450	Vitamin C (ascorbate) metabolism	2	High	1
FALSE	High	Master Protein	P61604	10 kDa heat shock protein, mitochondrial OS=Homo sapiens (Human) OX=9606 GN=HSPE1 PE=1 SV=2	0	1.795	10	1	1	1	1	102	10.9	8.92	45	1	stress response;other biological processes	mitochondrion	other molecular function	Pf00166	3336	ENSG00000115541	HSPE1	hsa:3336; O95421; P61604; Q04984; Q53X54; Q9UDH0		RHOG GTPase cycle	1	High	1
FALSE	High	Master Protein	Q9Y2W1	Thyroid hormone receptor-associated protein 3 OS=Homo sapiens (Human) OX=9606 GN=THRAP3 PE=1 SV=2	0	15.357	9	7	7	7	7	955	108.6	10.15	139	7	RNA metabolism OR transcription;other metabolic processes;other biological processes	nucleus	nucleic acid binding activity;other molecular function	Pf15440	9967	ENSG00000054118	THRAP3	D3DPS5; hsa:9967; Q5VTK6; Q9Y2W1	Interactome of polycomb repressive complex 2 (PRC2)	PPARA activates gene expression; Transcriptional regulation of white adipocyte differentiation	3	High	1
FALSE	High	Master Protein	P19338	Nucleolin OS=Homo sapiens (Human) OX=9606 GN=NCL PE=1 SV=3	0	15.753	9	7	7	7	7	710	76.6	4.7	224	7	developmental processes;other biological processes	plasma membrane;nucleus;other cell component	nucleic acid binding activity;other molecular function	Pf00076	4691	ENSG00000115053	NCL	hsa:4691; P19338; Q53SK1; Q8NB06; Q9UCF0; Q9UDG1	Pathogenic Escherichia coli infection; VEGFA-VEGFR2 signaling pathway	Major pathway of rRNA processing in the nucleolus and cytosol	3	High	1
FALSE	High	Master Protein	O60506	Heterogeneous nuclear ribonucleoprotein Q OS=Homo sapiens (Human) OX=9606 GN=SYNCRIP PE=1 SV=2	0	14.612	9	7	7	7	4	623	69.6	8.59	157	7	RNA metabolism OR transcription;other metabolic processes;stress response;other biological processes	cytosol;ER/Golgi;nucleus;other cell component	nucleic acid binding activity	Pf00076, Pf18360	10492	ENSG00000135316	SYNCRIP	E1P501; E1P502; hsa:10492; O60506; Q53H05; Q5TCG2; Q5TCG3; Q8IW78; Q8N599; Q96LC1; Q96LC2; Q9Y583			0	High	1
FALSE	High	Master Protein	P30101	Protein disulfide-isomerase A3 OS=Homo sapiens (Human) OX=9606 GN=PDIA3 PE=1 SV=4	0	8.065	9	4	4	4	4	505	56.7	6.35	117	4	cell organization and biogenesis;stress response;other biological processes	non-structural extracellular;other membranes;ER/Golgi;other cytoplasmic organelle;other cell component	other molecular function	Pf00085, Pf13848	2923	ENSG00000167004	PDIA3	hsa:2923; P30101; Q13453; Q14255; Q8IYF8; Q9UMU7	Prion disease pathway	ER-Phagosome pathway; Antigen Presentation: Folding, assembly and peptide loading of class I MHC; Calnexin/calreticulin cycle	4	High	1
FALSE	High	Master Protein	P05091	Aldehyde dehydrogenase, mitochondrial OS=Homo sapiens (Human) OX=9606 GN=ALDH2 PE=1 SV=2	0	6.874	9	3	3	3	3	517	56.3	7.05	83	3	other metabolic processes;other biological processes	mitochondrion	other molecular function	Pf00171	217	ENSG00000111275	ALDH2	B4DW54; E7EUE5; hsa:217; P05091; Q03639; Q6IB13; Q6IV71	Fatty acid omega-oxidation; Ethanol effects on histone modifications; Tryptophan metabolism; Fluoroacetic acid toxicity	Ethanol oxidation; Metabolism of serotonin	6	High	1
FALSE	High	Master Protein	P13804	Electron transfer flavoprotein subunit alpha, mitochondrial OS=Homo sapiens (Human) OX=9606 GN=ETFA PE=1 SV=1	0	4.825	9	2	2	2	2	333	35.1	8.38	70	2	other metabolic processes	mitochondrion;other cell component	other molecular function	Pf00766, Pf01012	2108	ENSG00000140374	ETFA	B4DT43; hsa:2108; P13804; Q53XN3		Respiratory electron transport	1	High	1
FALSE	High	Master Protein	Q16629	Serine/arginine-rich splicing factor 7 OS=Homo sapiens (Human) OX=9606 GN=SRSF7 PE=1 SV=1	0	4.474	9	2	2	2	2	238	27.4	11.82	75	2	RNA metabolism OR transcription;other metabolic processes;transport;other biological processes	nucleus;other cell component	other molecular function	Pf00076	6432	ENSG00000115875	SRSF7	B4DLU6; G5E9M3; hsa:6432; Q16629; Q564D3	mRNA processing	mRNA Splicing - Major Pathway; Transport of Mature mRNA derived from an Intron-Containing Transcript; mRNA Splicing - Minor Pathway; mRNA 3'-end processing; RNA Polymerase II Transcription Termination	6	High	1
FALSE	High	Master Protein	P61313	60S ribosomal protein L15 OS=Homo sapiens (Human) OX=9606 GN=RPL15 PE=1 SV=2	0	3.906	9	2	2	2	2	204	24.1	11.62	57	2	protein metabolism;other metabolic processes	other membranes;cytosol;translational apparatus;nucleus;other cell component	other molecular function	Pf00827	6138	ENSG00000174748	RPL15	hsa:6138; P39030; P41051; P61313; Q5U0C0; Q642I1; Q6IPX6; Q8WYP2; Q96C44; Q9H2E5	Cytoplasmic ribosomal proteins	Regulation of expression of SLITs and ROBOs; L13a-mediated translational silencing of Ceruloplasmin expression; Nonsense Mediated Decay (NMD) enhanced by the Exon Junction Complex (EJC); Nonsense Mediated Decay (NMD) independent of the Exon Junction Complex (EJC); Peptide chain elongation; Major pathway of rRNA processing in the nucleolus and cytosol; Formation of a pool of free 40S subunits; GTP…	14	High	1
FALSE	High	Master Protein	P47914	60S ribosomal protein L29 OS=Homo sapiens (Human) OX=9606 GN=RPL29 PE=1 SV=2	0	1.901	9	1	1	1	1	159	17.7	11.66	48	1	protein metabolism;other metabolic processes;developmental processes	cytosol;translational apparatus;other cell component	other molecular function	Pf01779	6159	ENSG00000162244	RPL29	A8K0H3; B2R4M8; hsa:6159; P47914; Q6IPY3	Cytoplasmic ribosomal proteins	Regulation of expression of SLITs and ROBOs; L13a-mediated translational silencing of Ceruloplasmin expression; Nonsense Mediated Decay (NMD) enhanced by the Exon Junction Complex (EJC); Nonsense Mediated Decay (NMD) independent of the Exon Junction Complex (EJC); Peptide chain elongation; Major pathway of rRNA processing in the nucleolus and cytosol; Formation of a pool of free 40S subunits; GTP…	14	High	1
FALSE	High	Master Protein	Q5T9A4	ATPase family AAA domain-containing protein 3B OS=Homo sapiens (Human) OX=9606 GN=ATAD3B PE=1 SV=1	0	11.34	8	6	6	6	6	648	72.5	9.2	169	6	cell organization and biogenesis	plasma membrane;other membranes;mitochondrion	other molecular function	Pf00004, Pf12037	83858	ENSG00000160072	ATAD3B	A8K3H1; hsa:83858; Q5T9A4; Q6ZRB5; Q9BUK4; Q9ULE7		Neutrophil degranulation	1	High	1
FALSE	High	Master Protein	P11021	Endoplasmic reticulum chaperone BiP OS=Homo sapiens (Human) OX=9606 GN=HSPA5 PE=1 SV=2	0	10.057	8	4	4	4	3	654	72.3	5.16	135	4	protein metabolism;other metabolic processes;stress response;transport;developmental processes;signal transduction;other biological processes	plasma membrane;other membranes;cytosol;mitochondrion;ER/Golgi;nucleus;other cell component	translation activity;other molecular function	Pf00012	3309	ENSG00000044574	HSPA5	B0QZ61; hsa:3309; P11021; Q2EF78; Q9NPF1; Q9UK02	Parkin-ubiquitin proteasomal system pathway; Apoptosis-related network due to altered Notch3 in ovarian cancer; Photodynamic therapy-induced unfolded protein response; Prion disease pathway; Unfolded protein response; Orexin receptor pathway	Platelet degranulation ; Regulation of HSF1-mediated heat shock response; Antigen Presentation: Folding, assembly and peptide loading of class I MHC; IRE1alpha activates chaperones; PERK regulates gene expression; ATF6 (ATF6-alpha) activates chaperone genes	13	High	1
FALSE	High	Master Protein	P17844	Probable ATP-dependent RNA helicase DDX5 OS=Homo sapiens (Human) OX=9606 GN=DDX5 PE=1 SV=1	0	8.999	8	5	5	5	5	614	69.1	8.92	144	5	RNA metabolism OR transcription;other metabolic processes;signal transduction;other biological processes	cytosol;nucleus;other cell component	nucleic acid binding activity;other molecular function	Pf00270, Pf00271, Pf08061	1655	ENSG00000108654	DDX5	B4DLW8; B5BU21; D3DU32; E7ETL9; hsa:1655; O75681; P17844; Q53Y61	Ciliary landscape	mRNA Splicing - Major Pathway; Estrogen-dependent gene expression; SUMOylation of transcription cofactors; Replication of the SARS-CoV-1 genome; Replication of the SARS-CoV-2 genome	6	High	1
FALSE	High	Master Protein	Q6IFZ6	SWISS-PROT:Q6IFZ6 Tax_Id=10090 Gene_Symbol=Krt77 Keratin, type II cytoskeletal 1b	0	17.783	8	5	7	8	1	572	61.3	8.02	248	5		plasma membrane;cytoskeleton		Pf00038, Pf16208	406220	ENSMUSG00000067594	Krt77	mmu:406220; Q6IFZ6		Formation of the cornified envelope	2	High	1
FALSE	High	Master Protein	P30041	Peroxiredoxin-6 OS=Homo sapiens (Human) OX=9606 GN=PRDX6 PE=1 SV=3	0	10.534	8	1	1	2	1	224	25	6.38	113	1	other metabolic processes;stress response;other biological processes	non-structural extracellular;cytosol;mitochondrion;nucleus;other cytoplasmic organelle;other cell component	other molecular function	Pf00578, Pf10417	9588	ENSG00000117592	PRDX6	A8JZY7; hsa:9588; P30041; P32077; Q5TAH4; Q5ZEZ8	Nuclear receptors meta-pathway; NRF2 pathway; VEGFA-VEGFR2 signaling pathway	Neutrophil degranulation; Detoxification of Reactive Oxygen Species	5	High	1
FALSE	High	Master Protein	P15531	Nucleoside diphosphate kinase A OS=Homo sapiens (Human) OX=9606 GN=NME1 PE=1 SV=1	0.003	1.592	8	1	1	1	1	152	17.1	6.19	0	1	DNA metabolism;other metabolic processes;transport;developmental processes;other biological processes	plasma membrane;other membranes;cytosol;nucleus;other cell component	translation activity;kinase activity;other molecular function	Pf00334	4830	ENSG00000239672	NME1	hsa:4830; P15531; Q6FGK3; Q86XQ2; Q9UDJ6	Pyrimidine metabolism	Azathioprine ADME; Interconversion of nucleotide di- and triphosphates	3	High	1
FALSE	High	Master Protein	Q9NYF8	Bcl-2-associated transcription factor 1 OS=Homo sapiens (Human) OX=9606 GN=BCLAF1 PE=1 SV=2	0	13.485	7	5	5	6	5	920	106.1	9.98	143	5	stress response;other biological processes	nucleus;other cell component	nucleic acid binding activity;other molecular function	Pf15440	9774	ENSG00000029363	BCLAF1	A2RU75; B7ZM58; E1P586; hsa:9774; Q14673; Q86WU6; Q86WY0; Q9NYF8	Interactome of polycomb repressive complex 2 (PRC2)		1	High	1
FALSE	High	Master Protein	P02786	Transferrin receptor protein 1 OS=Homo sapiens (Human) OX=9606 GN=TFRC PE=1 SV=2	0	9.889	7	5	5	6	5	760	84.8	6.61	144	5	stress response;transport;developmental processes;signal transduction;other biological processes	non-structural extracellular;plasma membrane;other membranes;mitochondrion;nucleus;other cytoplasmic organelle;other cell component	nucleic acid binding activity;other molecular function	Pf02225, Pf04253, Pf04389	7037	ENSG00000072274	TFRC	D3DXB0; hsa:7037; P02786; Q1HE24; Q59G55; Q9UCN0; Q9UCU5; Q9UDF9; Q9UK21	Iron metabolism in placenta; Ferroptosis; 3q29 copy number variation syndrome	RHOC GTPase cycle; RND2 GTPase cycle; RHOA GTPase cycle; CDC42 GTPase cycle; RAC1 GTPase cycle; RHOQ GTPase cycle; RHOG GTPase cycle; RAC2 GTPase cycle; RAC3 GTPase cycle; RHOB GTPase cycle; RHOJ GTPase cycle; Golgi Associated Vesicle Biogenesis; RND1 GTPase cycle; Cargo recognition for clathrin-mediated endocytosis; Transferrin endocytosis and recycling; RHOH GTPase cycle	20	High	1
FALSE	High	Master Protein	P48735	Isocitrate dehydrogenase [NADP], mitochondrial OS=Homo sapiens (Human) OX=9606 GN=IDH2 PE=1 SV=2	0	4.881	7	1	1	1	1	452	50.9	8.69	92	1	other metabolic processes	cytosol;mitochondrion;other cytoplasmic organelle	other molecular function	Pf00180	3418	ENSG00000182054	IDH2	B2R6L6; B4DFL2; hsa:3418; P48735; Q96GT3	VEGFA-VEGFR2 signaling pathway; Metabolic reprogramming in colon cancer; Cerebral organic acidurias, including diseases; TCA cycle (aka Krebs or citric acid cycle)	Transcriptional activation of mitochondrial biogenesis; Citric acid cycle (TCA cycle)	6	High	1
FALSE	High	Master Protein	P04406	Glyceraldehyde-3-phosphate dehydrogenase OS=Homo sapiens (Human) OX=9606 GN=GAPDH PE=1 SV=3	0	1.898	7	1	1	1	1	335	36	8.46	0	1	cell organization and biogenesis;protein metabolism;other metabolic processes;stress response;other biological processes	plasma membrane;other membranes;cytosol;cytoskeleton;nucleus;other cell component	enzyme regulator activity;cytoskeletal activity;other molecular function	Pf00044, Pf02800	2597	ENSG00000111640	GAPDH	E7EUT4; hsa:2597; P00354; P04406; Q53X65	Cori cycle; Alzheimer's disease and miRNA effects; HIF1A and PPARG regulation of glycolysis; VEGFA-VEGFR2 signaling pathway; Clear cell renal cell carcinoma pathways; Metabolic reprogramming in colon cancer; Aerobic glycolysis; 7q11.23 copy number variation syndrome; Glycolysis in senescence; Alzheimer's disease; Glycolysis and gluconeogenesis; Sudden infant death syndrome (SIDS) susceptibility p…	Glycolysis; Gluconeogenesis	14	High	1
FALSE	High	Master Protein	Q32P51	Heterogeneous nuclear ribonucleoprotein A1-like 2 OS=Homo sapiens (Human) OX=9606 GN=HNRNPA1L2 PE=2 SV=2	0	4.79	7	2	2	3	2	320	34.2	9	48	2	RNA metabolism OR transcription;other metabolic processes;transport	nucleus;other cell component	nucleic acid binding activity	Pf00076, Pf11627	144983	ENSG00000139675	HNRNPA1L2	hsa:144983; Q32P51; Q5TBS2			0	High	1
FALSE	High	Master Protein	P02100	Hemoglobin subunit epsilon OS=Homo sapiens (Human) OX=9606 GN=HBE1 PE=1 SV=2	0	2.314	7	1	1	1	1	147	16.2	8.63	50	1	other metabolic processes;transport;other biological processes	cytosol;other cell component	other molecular function	Pf00042	3046	ENSG00000213931	HBE1	hsa:3046; P02100; Q6FH44		Factors involved in megakaryocyte development and platelet production	1	High	1
FALSE	High	Master Protein	P84243	Histone H3.3 OS=Homo sapiens (Human) OX=9606 GN=H3-3B PE=1 SV=2	0	1.858	7	1	1	1	1	136	15.3	11.27	0	1	cell cycle OR cell proliferation;cell organization and biogenesis;developmental processes;other biological processes	non-structural extracellular;nucleus;other cell component	nucleic acid binding activity;other molecular function	Pf00125	3020; 3021	ENSG00000132475; ENSG00000163041	H3-3A; H3-3B	hsa:3020; hsa:3021; P06351; P33155; P84243; Q5VV55; Q5VV56; Q66I33; Q9V3W4	Gastric cancer network 1; Histone modifications; Tumor suppressor activity of SMARCB1; Ciliary landscape; FBXL10 enhancement of MAP/ERK signaling in diffuse large B-cell lymphoma; DYRK1A	Amyloid fiber formation; RUNX1 regulates transcription of genes involved in differentiation of HSCs; Transcriptional regulation by small RNAs; B-WICH complex positively regulates rRNA expression; Formation of the beta-catenin:TCF transactivating complex; Oxidative Stress Induced Senescence; NoRC negatively regulates rRNA expression; Activation of anterior HOX genes in hindbrain development during…	32	High	1
FALSE	High	Master Protein	Q16777	Histone H2A type 2-C OS=Homo sapiens (Human) OX=9606 GN=H2AC20 PE=1 SV=4	0	1.954	7	1	1	1	1	129	14	10.9	41	1		nucleus;other cell component	nucleic acid binding activity;other molecular function	Pf00125, Pf16211	8338	ENSG00000184260	H2AC20	hsa:8338; Q16777; Q6DRA7; Q8IUE5		Amyloid fiber formation; Meiotic synapsis; HCMV Late Events; Ub-specific processing proteases; RUNX1 regulates transcription of genes involved in differentiation of HSCs; HCMV Early Events; Transcriptional regulation by small RNAs; Deposition of new CENPA-containing nucleosomes at the centromere; B-WICH complex positively regulates rRNA expression; Formation of the beta-catenin:TCF transactivatin…	41	High	1
FALSE	High	Master Protein	Q01844	RNA-binding protein EWS OS=Homo sapiens (Human) OX=9606 GN=EWSR1 PE=1 SV=1	0	6.543	6	3	3	3	3	656	68.4	9.33	127	3	other biological processes	plasma membrane;other membranes;nucleus;other cell component	other molecular function	Pf00076, Pf00641	2130	ENSG00000182944	EWSR1	B0QYK1; hsa:2130; Q01844; Q5THL0; Q92635; Q96FE8; Q96MN4; Q96MX4; Q9BWA2	VEGFA-VEGFR2 signaling pathway		1	High	1
FALSE	High	Master Protein	P54868	Hydroxymethylglutaryl-CoA synthase, mitochondrial OS=Homo sapiens (Human) OX=9606 GN=HMGCS2 PE=1 SV=1	0	4.716	6	2	3	3	2	508	56.6	8.16	69	2	other metabolic processes;stress response;developmental processes;other biological processes	mitochondrion	other molecular function	Pf01154, Pf08540	3158	ENSG00000134240	HMGCS2	B7Z8R3; D3Y5K6; hsa:3158; P54868; Q5SZU2; Q6IBF4	Ketone bodies synthesis and degradation; Amino acid metabolism; PPAR signaling pathway; Cholesterol metabolism with Bloch and Kandutsch-Russell pathways	PPARA activates gene expression; Synthesis of Ketone Bodies	6	High	1
FALSE	High	Master Protein	P61978	Heterogeneous nuclear ribonucleoprotein K OS=Homo sapiens (Human) OX=9606 GN=HNRNPK PE=1 SV=1	0	3.997	6	2	2	2	2	463	50.9	5.54	77	2	RNA metabolism OR transcription;other metabolic processes;signal transduction;other biological processes	cytoskeleton;nucleus;other cell component	nucleic acid binding activity;other molecular function	Pf00013, Pf08067	3190	ENSG00000165119	HNRNPK	hsa:3190; P61978; Q07244; Q15671; Q59F98; Q5T6W4; Q60577; Q6IBN1; Q922Y7; Q96J62	mRNA processing; lncRNA in canonical Wnt signaling and colorectal cancer	mRNA Splicing - Major Pathway; Processing of Capped Intron-Containing Pre-mRNA; HCMV Late Events; SUMOylation of RNA binding proteins	6	High	1
FALSE	High	Master Protein	P49821	NADH dehydrogenase [ubiquinone] flavoprotein 1, mitochondrial OS=Homo sapiens (Human) OX=9606 GN=NDUFV1 PE=1 SV=4	0	3.045	6	1	1	1	1	464	50.8	8.21	60	1	other metabolic processes;transport	other membranes;cytosol;mitochondrion	transporter activity;other molecular function	Pf01512, Pf10531, Pf10589	4723	ENSG00000167792	NDUFV1	hsa:4723; O60924; O60940; P49821; Q16104; Q6IBR3; Q96BF8; Q96HS7	Electron transport chain: OXPHOS system in mitochondria; Nonalcoholic fatty liver disease; Oxidative phosphorylation	Complex I biogenesis	5	High	1
FALSE	High	Master Protein	P31943	Heterogeneous nuclear ribonucleoprotein H OS=Homo sapiens (Human) OX=9606 GN=HNRNPH1 PE=1 SV=4	0	7.937	6	2	2	3	1	449	49.2	6.3	91	2	RNA metabolism OR transcription;other metabolic processes;other biological processes	cytosol;nucleus;other cell component	nucleic acid binding activity;other molecular function	Pf00076, Pf08080	3187	ENSG00000169045; ENSG00000284254	HNRNPH1	B3KW86; D3DWQ2; hsa:3187; P31943; Q6IBM4	MECP2 and associated Rett syndrome; mRNA processing; Inhibition of exosome biogenesis and secretion by Manumycin A in CRPC cells	mRNA Splicing - Major Pathway; Processing of Capped Intron-Containing Pre-mRNA; FGFR2 alternative splicing	6	High	1
FALSE	High	Master Protein	P00966	Argininosuccinate synthase OS=Homo sapiens (Human) OX=9606 GN=ASS1 PE=1 SV=2	0	2.249	6	1	1	1	1	412	46.5	8.02	13	1	other metabolic processes;stress response;developmental processes;other biological processes	other membranes;cytosol;mitochondrion;ER/Golgi;nucleus;other cytoplasmic organelle;other cell component	other molecular function	Pf00764	445	ENSG00000130707	ASS1	hsa:445; P00966; Q6LDL2; Q86UZ0; Q96GT4	Alanine and aspartate metabolism; Amino acid metabolism	Urea cycle	3	High	1
FALSE	High	Master Protein	P52597	Heterogeneous nuclear ribonucleoprotein F OS=Homo sapiens (Human) OX=9606 GN=HNRNPF PE=1 SV=3	0	6.543	6	2	2	3	1	415	45.6	5.58	79	2	RNA metabolism OR transcription;other metabolic processes;other biological processes	plasma membrane;other membranes;cytosol;nucleus;other cell component	nucleic acid binding activity	Pf00076, Pf08080	3185	ENSG00000169813	HNRNPF	B3KM84; hsa:3185; P52597; Q5T0N2; Q96AU2	MECP2 and associated Rett syndrome	mRNA Splicing - Major Pathway; Processing of Capped Intron-Containing Pre-mRNA; Gene and protein expression by JAK-STAT signaling after Interleukin-12 stimulation; FGFR2 alternative splicing	5	High	1
FALSE	High	Master Protein	P40926	Malate dehydrogenase, mitochondrial OS=Homo sapiens (Human) OX=9606 GN=MDH2 PE=1 SV=3	0	3.752	6	2	2	2	2	338	35.5	8.68	78	2	other metabolic processes	other membranes;mitochondrion;other cell component	other molecular function	Pf00056, Pf02866	4191	ENSG00000146701	MDH2	A8K414; B2RE78; B4DE44; E9PDB2; hsa:4191; O43682; P40926	Amino acid metabolism; Metabolic reprogramming in colon cancer; NAD metabolism in oncogene-induced senescence and mitochondrial dysfunction-associated senescence; Glycolysis and gluconeogenesis; TCA cycle (aka Krebs or citric acid cycle)	Gluconeogenesis; Citric acid cycle (TCA cycle)	7	High	1
FALSE	High	Master Protein	P05089	Arginase-1 OS=Homo sapiens (Human) OX=9606 GN=ARG1 PE=1 SV=2	0	4.395	6	2	2	2	2	322	34.7	7.21	67	2	other metabolic processes;stress response;developmental processes;other biological processes	non-structural extracellular;other membranes;cytosol;mitochondrion;other cytoplasmic organelle;other cell component	other molecular function	Pf00491	383	ENSG00000118520	ARG1	A6NEA0; hsa:383; P05089; Q5JWT5; Q5JWT6; Q8TE72; Q9BS50	Spinal cord injury; Amino acid metabolism; IL-18 signaling pathway	Urea cycle; Neutrophil degranulation	5	High	1
FALSE	High	Master Protein	P08263	Glutathione S-transferase A1 OS=Homo sapiens (Human) OX=9606 GN=GSTA1 PE=1 SV=3	0	2.963	6	1	1	1	1	222	25.6	8.88	49	1	other metabolic processes;other biological processes	cytosol	other molecular function	Pf00043, Pf02798	2938	ENSG00000243955	GSTA1	hsa:2938; P08263; Q14750; Q5GHF8; Q5SZC1	Glutathione metabolism; Nuclear receptors meta-pathway; NRF2 pathway; FOXA2 pathway; Estrogen metabolism; Metapathway biotransformation Phase I and II	Heme degradation; Nuclear events mediated by NFE2L2; Glutathione conjugation; Azathioprine ADME	10	High	1
FALSE	High	Master Protein	P02662	SWISS-PROT:P02662 Alpha-S1-casein - Bos taurus (Bovine).	0	2.411	6	1	1	1	1	199	23	4.94	34	1											0	High	1
FALSE	High	Master Protein	Q02543	60S ribosomal protein L18a OS=Homo sapiens (Human) OX=9606 GN=RPL18A PE=1 SV=2	0	1.79	6	1	1	1	1	176	20.7	10.71	37	1	protein metabolism;other metabolic processes	cytosol;translational apparatus;other cell component	other molecular function	Pf01775	6142	ENSG00000105640	RPL18A	hsa:6142; Q02543	VEGFA-VEGFR2 signaling pathway; Cytoplasmic ribosomal proteins	Regulation of expression of SLITs and ROBOs; L13a-mediated translational silencing of Ceruloplasmin expression; Nonsense Mediated Decay (NMD) enhanced by the Exon Junction Complex (EJC); Nonsense Mediated Decay (NMD) independent of the Exon Junction Complex (EJC); Peptide chain elongation; Major pathway of rRNA processing in the nucleolus and cytosol; Formation of a pool of free 40S subunits; GTP…	15	High	1
FALSE	High	Master Protein	P02668	SWISS-PROT:P02668 Kappa-casein [Contains: Casoxin C; Casoxin 6; Casoxin A; Casoxin B; Casoplatelin] - Bos taurus (Bovine).	0.005	1.41	6	1	1	1	1	169	19	6.3	35	1											0	High	1
FALSE	High	Master Protein	P02754	SWISS-PROT:P02754 Beta-lactoglobulin - Bos taurus (Bovine).	0	1.789	6	1	1	1	1	162	18.3	4.92	45	1											0	High	1
FALSE	High	Master Protein	Q6P2Q9	Pre-mRNA-processing-splicing factor 8 OS=Homo sapiens (Human) OX=9606 GN=PRPF8 PE=1 SV=2	0	22.712	5	12	12	12	12	2335	273.4	8.84	170	12	cell organization and biogenesis;RNA metabolism OR transcription;other metabolic processes;other biological processes	nucleus	nucleic acid binding activity;other molecular function	Pf01398, Pf08082, Pf08083, Pf08084, Pf10596, Pf10597, Pf10598, Pf12134	10594	ENSG00000174231; ENSG00000274442	PRPF8	hsa:10594; O14547; O75965; Q6P2Q9	mRNA processing	mRNA Splicing - Major Pathway; mRNA Splicing - Minor Pathway	3	High	1
FALSE	High	Master Protein	Q08211	ATP-dependent RNA helicase A OS=Homo sapiens (Human) OX=9606 GN=DHX9 PE=1 SV=4	0	11.455	5	7	7	7	7	1270	140.9	6.84	102	7	cell organization and biogenesis;DNA metabolism;RNA metabolism OR transcription;other metabolic processes;stress response;transport;other biological processes	cytosol;cytoskeleton;translational apparatus;nucleus;other cell component	nucleic acid binding activity;other molecular function	Pf00035, Pf00270, Pf00271, Pf04408, Pf07717	1660	ENSG00000135829	DHX9	B2RNV4; hsa:1660; Q05CI5; Q08211; Q12803; Q32Q22; Q5VY62; Q6PD69; Q99556	MECP2 and associated Rett syndrome; mRNA processing	mRNA Splicing - Major Pathway; RIP-mediated NFkB activation via ZBP1; DEx/H-box helicases activate type I IFN and inflammatory cytokines production	5	High	1
FALSE	High	Master Protein	Q9UPT8	Zinc finger CCCH domain-containing protein 4 OS=Homo sapiens (Human) OX=9606 GN=ZC3H4 PE=1 SV=3	0	7.884	5	4	4	4	4	1303	140.2	6.27	34	4	other biological processes	cytosol;nucleus	other molecular function	Pf00642, Pf14608, Pf18044	23211	ENSG00000130749	ZC3H4	hsa:23211; Q9UPT8; Q9Y420			0	High	1
FALSE	High	Master Protein	O75891	Cytosolic 10-formyltetrahydrofolate dehydrogenase OS=Homo sapiens (Human) OX=9606 GN=ALDH1L1 PE=1 SV=2	0	6.213	5	2	2	2	2	902	98.8	5.94	84	2	other metabolic processes	cytosol	other molecular function	Pf00171, Pf00550, Pf00551, Pf02911	10840	ENSG00000144908	ALDH1L1	B4DG36; E9PBX3; hsa:10840; O75891; Q68CS1; Q8TBP8	Folate-alcohol and cancer pathway hypotheses; One-carbon metabolism	Metabolism of folate and pterines	3	High	1
FALSE	High	Master Protein	Q12906	Interleukin enhancer-binding factor 3 OS=Homo sapiens (Human) OX=9606 GN=ILF3 PE=1 SV=3	0	8.803	5	4	4	4	4	894	95.3	8.76	66	4	protein metabolism;other metabolic processes;stress response;other biological processes	mitochondrion;nucleus;other cell component	nucleic acid binding activity	Pf00035, Pf07528	3609	ENSG00000129351	ILF3	A8K6F2; G5E9M5; hsa:3609; O43409; Q12906; Q6P1X1; Q86XY7; Q99544; Q99545; Q9BZH4; Q9BZH5; Q9NQ95; Q9NQ96; Q9NQ97; Q9NQ98; Q9NQ99; Q9NQA0; Q9NQA1; Q9NQA2; Q9NRN2; Q9NRN3; Q9NRN4; Q9UMZ9; Q9UN00; Q9UN84; Q9UNA2			0	High	1
FALSE	High	Master Protein	P13639	Elongation factor 2 OS=Homo sapiens (Human) OX=9606 GN=EEF2 PE=1 SV=4	0	5.44	5	2	2	2	2	858	95.3	6.83	64	2	protein metabolism;other metabolic processes;developmental processes;other biological processes	non-structural extracellular;plasma membrane;other membranes;cytosol;other cell component	translation activity;nucleic acid binding activity;other molecular function	Pf00009, Pf00679, Pf03144, Pf03764, Pf14492	1938	ENSG00000167658	EEF2	B2RMP5; D6W618; hsa:1938; P13639; Q58J86	Translation factors; AMP-activated protein kinase (AMPK) signaling; Brain-derived neurotrophic factor (BDNF) signaling pathway; IL-18 signaling pathway	Neutrophil degranulation; Uptake and function of diphtheria toxin; Protein methylation; Peptide chain elongation; Synthesis of diphthamide-EEF2	9	High	1
FALSE	High	Master Protein	P14625	Endoplasmin OS=Homo sapiens (Human) OX=9606 GN=HSP90B1 PE=1 SV=1	0	12.249	5	2	3	3	2	803	92.4	4.84	215	2	cell organization and biogenesis;protein metabolism;other metabolic processes;stress response;transport;other biological processes	non-structural extracellular;plasma membrane;other membranes;cytosol;ER/Golgi;other cell component	signal transduction activity or receptor binding;nucleic acid binding activity;other molecular function	Pf00183, Pf02518	7184	ENSG00000166598	HSP90B1	hsa:7184; P14625; Q96A97	Photodynamic therapy-induced unfolded protein response; Focal adhesion: PI3K-Akt-mTOR-signaling pathway; Prion disease pathway; PI3K-Akt signaling pathway; Sudden infant death syndrome (SIDS) susceptibility pathways	Regulation of Insulin-like Growth Factor (IGF) transport and uptake by Insulin-like Growth Factor Binding Proteins (IGFBPs); Post-translational protein phosphorylation; Interleukin-4 and Interleukin-13 signaling; ATF6 (ATF6-alpha) activates chaperone genes; Trafficking and processing of endosomal TLR; Scavenging by Class A Receptors	11	High	1
FALSE	High	Master Protein	Q92945	Far upstream element-binding protein 2 OS=Homo sapiens (Human) OX=9606 GN=KHSRP PE=1 SV=4	0	5.683	5	3	3	3	3	711	73.1	7.3	89	3	RNA metabolism OR transcription;other metabolic processes;transport;other biological processes	cytosol;nucleus;other cell component	nucleic acid binding activity	Pf00013, Pf09005	8570	ENSG00000088247	KHSRP	hsa:8570; O00301; Q59EZ9; Q5U4P6; Q92945; Q9UNT5; Q9UQH5	Pre-implantation embryo	KSRP (KHSRP) binds and destabilizes mRNA; ATF4 activates genes in response to endoplasmic reticulum stress	3	High	1
FALSE	High	Master Protein	P11142	Heat shock cognate 71 kDa protein OS=Homo sapiens (Human) OX=9606 GN=HSPA8 PE=1 SV=1	0	11.269	5	2	3	3	1	646	70.9	5.52	195	2	cell organization and biogenesis;protein metabolism;RNA metabolism OR transcription;other metabolic processes;stress response;transport;other biological processes	non-structural extracellular;plasma membrane;other membranes;cytosol;nucleus;other cytoplasmic organelle;other cell component	signal transduction activity or receptor binding;other molecular function	Pf00012	3312	ENSG00000109971	HSPA8	hsa:3312; P11142; Q9H3R6	Parkin-ubiquitin proteasomal system pathway; MAPK signaling pathway; Exercise-induced circadian regulation; Measles virus infection; Extrafollicular B cell activation by SARS-CoV-2	mRNA Splicing - Major Pathway; Golgi Associated Vesicle Biogenesis; Clathrin-mediated endocytosis; Neutrophil degranulation; HSP90 chaperone cycle for steroid hormone receptors (SHR) in the presence of ligand; Chaperone Mediated Autophagy; Attenuation phase; Late endosomal microautophagy; Interleukin-4 and Interleukin-13 signaling; AUF1 (hnRNP D0) binds and destabilizes mRNA; Regulation of HSF1-m…	22	High	1
FALSE	High	Master Protein	P00367	Glutamate dehydrogenase 1, mitochondrial OS=Homo sapiens (Human) OX=9606 GN=GLUD1 PE=1 SV=2	0	2.614	5	1	1	1	1	558	61.4	7.8	30	1	other metabolic processes;other biological processes	mitochondrion;ER/Golgi;other cell component	other molecular function	Pf00208, Pf02812	2746	ENSG00000148672	GLUD1	B3KV55; B4DGN5; hsa:2746; P00367; Q5TBU3	VEGFA-VEGFR2 signaling pathway; Amino acid metabolism; Metabolic reprogramming in colon cancer; 22q11.2 copy number variation syndrome; Amino acid metabolism pathway excerpt: histidine catabolism extension	Transcriptional activation of mitochondrial biogenesis; Glutamate and glutamine metabolism	7	High	1
FALSE	Medium	Master Protein	Q13228	Methanethiol oxidase OS=Homo sapiens (Human) OX=9606 GN=SELENBP1 PE=1 SV=2	0.013	1.296	5	1	1	1	1	472	52.4	6.37	20	1	transport	other membranes;cytosol;nucleus	other molecular function	Pf05694	8991	ENSG00000143416	SELENBP1	A6NML9; A6PVW9; B2RDR3; B4DKP6; B4E1F3; hsa:8991; Q13228; Q49AQ8; Q96GX7	IL1 and megakaryocytes in obesity		1	High	1
FALSE	High	Master Protein	P55084	Trifunctional enzyme subunit beta, mitochondrial OS=Homo sapiens (Human) OX=9606 GN=HADHB PE=1 SV=3	0	7.666	5	1	1	1	1	474	51.3	9.41	83	1	other metabolic processes;other biological processes	other membranes;mitochondrion;ER/Golgi	nucleic acid binding activity;other molecular function	Pf00108, Pf02803	3032	ENSG00000138029	HADHB	B2RB16; B4E2W0; hsa:3032; O14969; P55084; Q53TA6; Q96C77; Q9H3F5; Q9T2V8	Fatty acid beta-oxidation; Valproic acid pathway; Sudden infant death syndrome (SIDS) susceptibility pathways	Acyl chain remodeling of CL; mitochondrial fatty acid beta-oxidation of unsaturated fatty acids; Beta oxidation of decanoyl-CoA to octanoyl-CoA-CoA; Beta oxidation of octanoyl-CoA to hexanoyl-CoA; Beta oxidation of hexanoyl-CoA to butanoyl-CoA; Beta oxidation of myristoyl-CoA to lauroyl-CoA; Beta oxidation of lauroyl-CoA to decanoyl-CoA-CoA; Beta oxidation of palmitoyl-CoA to myristoyl-CoA	11	High	1
FALSE	High	Master Protein	Q07666	KH domain-containing, RNA-binding, signal transduction-associated protein 1 OS=Homo sapiens (Human) OX=9606 GN=KHDRBS1 PE=1 SV=1	0	4.207	5	2	2	2	2	443	48.2	8.66	76	2	cell cycle OR cell proliferation;RNA metabolism OR transcription;other metabolic processes;signal transduction;other biological processes	plasma membrane;other membranes;cytosol;nucleus;other cell component	nucleic acid binding activity;other molecular function	Pf00013, Pf16274, Pf16568	10657	ENSG00000121774	KHDRBS1	D3DPP3; hsa:10657; Q07666; Q6PJX7; Q8NB97; Q99760	Leptin signaling pathway	PTK6 Regulates Proteins Involved in RNA Processing	2	High	1
FALSE	High	Master Protein	Q9UQ80	Proliferation-associated protein 2G4 OS=Homo sapiens (Human) OX=9606 GN=PA2G4 PE=1 SV=3	0	3.687	5	1	1	1	1	394	43.8	6.55	48	1	RNA metabolism OR transcription;other metabolic processes;other biological processes	non-structural extracellular;nucleus;other cytoplasmic organelle;other cell component	nucleic acid binding activity;other molecular function	Pf00557	5036	ENSG00000170515	PA2G4	hsa:5036; O43846; Q9UM59; Q9UQ80		Neutrophil degranulation	1	High	1
FALSE	High	Master Protein	Q00266	S-adenosylmethionine synthase isoform type-1 OS=Homo sapiens (Human) OX=9606 GN=MAT1A PE=1 SV=2	0	4.651	5	1	1	1	1	395	43.6	6.29	70	1	cell organization and biogenesis;other metabolic processes	cytosol;other cell component	other molecular function	Pf00438, Pf02772, Pf02773	4143	ENSG00000151224	MAT1A	D3DWD5; hsa:4143; Q00266; Q5QP09	Vitamin B12 metabolism; Folate metabolism; One-carbon metabolism; Trans-sulfuration and one-carbon metabolism; Methionine de novo and salvage pathway; One-carbon metabolism and related pathways; Ethanol effects on histone modifications; Methylation pathways	Methylation; Sulfur amino acid metabolism; Metabolism of ingested SeMet, Sec, MeSec into H2Se; Defective MAT1A causes MATD	12	High	1
FALSE	High	Master Protein	P07451	Carbonic anhydrase 3 OS=Homo sapiens (Human) OX=9606 GN=CA3 PE=1 SV=3	0	1.824	5	1	1	1	1	260	29.5	7.34	0	1	other metabolic processes;stress response;other biological processes	cytosol	other molecular function	Pf00194	761	ENSG00000164879	CA3	B2R867; B3KUC8; hsa:761; O60842; P07451		Reversible hydration of carbon dioxide	1	High	1
FALSE	High	Master Protein	P49750	YLP motif-containing protein 1 OS=Homo sapiens (Human) OX=9606 GN=YLPM1 PE=1 SV=4	0	13.069	4	7	7	7	7	2146	241.5	6.55	104	7	other biological processes	cytosol;nucleus		Pf13671	56252	ENSG00000119596	YLPM1	hsa:56252; P49750; P49752; Q96I64; Q9P1V7			0	High	1
FALSE	High	Master Protein	P02768-1	SWISS-PROT:P02768-1 Tax_Id=9606 Gene_Symbol=ALB Isoform 1 of Serum albumin precursor	0	4.991	4	3	3	4	1	609	69.3	6.28	65	3	stress response;other biological processes	non-structural extracellular;ER/Golgi;other cell component	nucleic acid binding activity;other molecular function	Pf00273	213	ENSG00000163631	ALB	E7ESS9; hsa:213; O95574; P02768; P04277; Q13140; Q645G4; Q68DN5; Q6UXK4; Q86YG0; Q8IUK7; Q9P157; Q9P1I7; Q9UHS3; Q9UJZ0	Selenium micronutrient network; Vitamin B12 metabolism; Folate metabolism; Complement system; VEGFA-VEGFR2 signaling pathway	Scavenging of heme from plasma; Platelet degranulation ; Regulation of Insulin-like Growth Factor (IGF) transport and uptake by Insulin-like Growth Factor Binding Proteins (IGFBPs); Post-translational protein phosphorylation; Cytoprotection by HMOX1; Aspirin ADME; Recycling of bile acids and salts; Heme degradation; HDL remodeling; Heme biosynthesis	15	High	1
FALSE	High	Master Protein	P14866	Heterogeneous nuclear ribonucleoprotein L OS=Homo sapiens (Human) OX=9606 GN=HNRNPL PE=1 SV=2	0	5.214	4	2	2	2	2	589	64.1	8.22	85	2	RNA metabolism OR transcription;other metabolic processes;other biological processes	nucleus;other cell component	nucleic acid binding activity	Pf00076, Pf11835, Pf13893	3191	ENSG00000104824; ENSG00000282947	HNRNPL	A6ND69; A6NIT8; hsa:3191; P14866; Q9H3P3	mRNA processing	mRNA Splicing - Major Pathway; Processing of Capped Intron-Containing Pre-mRNA	3	High	1
FALSE	High	Master Protein	Q16851	UTP--glucose-1-phosphate uridylyltransferase OS=Homo sapiens (Human) OX=9606 GN=UGP2 PE=1 SV=5	0	3.651	4	1	1	1	1	508	56.9	8.15	70	1	other metabolic processes;developmental processes	cytosol;other cell component	other molecular function	Pf01704	7360	ENSG00000169764	UGP2	hsa:7360; Q07131; Q0P6K2; Q16851; Q86Y81; Q9BU15	Exercise-induced circadian regulation; Glycogen synthesis and degradation; Glucuronidation	Glycogen synthesis; Formation of the active cofactor, UDP-glucuronate	5	High	1
FALSE	High	Master Protein	Q15233	Non-POU domain-containing octamer-binding protein OS=Homo sapiens (Human) OX=9606 GN=NONO PE=1 SV=4	0	3.767	4	2	2	2	1	471	54.2	8.95	82	2	DNA metabolism;RNA metabolism OR transcription;other metabolic processes;stress response;other biological processes	nucleus;other cell component	nucleic acid binding activity;other molecular function	Pf00076, Pf08075	4841	ENSG00000147140	NONO	B7Z4C2; D3DVV4; F5GYZ3; hsa:4841; O00201; P30807; Q12786; Q15233; Q9BQC5	mRNA processing		1	High	1
FALSE	High	Master Protein	Q13885	Tubulin beta-2A chain OS=Homo sapiens (Human) OX=9606 GN=TUBB2A PE=1 SV=1	0	1.855	4	1	1	1	1	445	49.9	4.89	28	1	cell cycle OR cell proliferation;cell organization and biogenesis;developmental processes	non-structural extracellular;cytoskeleton;other cell component	cytoskeletal activity;other molecular function	Pf00091, Pf03953	7280	ENSG00000137267	TUBB2A	hsa:7280; Q13885; Q6FGZ8; Q8IWR2	Alzheimer's disease and miRNA effects; Pathogenic Escherichia coli infection; Parkin-ubiquitin proteasomal system pathway; Alzheimer's disease	HCMV Early Events; Recruitment of NuMA to mitotic centrosomes; The role of GTSE1 in G2/M progression after G2 checkpoint; HSP90 chaperone cycle for steroid hormone receptors (SHR) in the presence of ligand; Aggrephagy; Separation of Sister Chromatids; Intraflagellar transport; Recycling pathway of L1; COPI-dependent Golgi-to-ER retrograde traffic; Translocation of SLC2A4 (GLUT4) to the plasma mem…	34	High	1
FALSE	High	Master Protein	P07205	Phosphoglycerate kinase 2 OS=Homo sapiens (Human) OX=9606 GN=PGK2 PE=1 SV=3	0	2.254	4	1	1	1	1	417	44.8	8.54	27	1	other metabolic processes;other biological processes	cytosol;cytoskeleton	kinase activity;other molecular function	Pf00162	5232	ENSG00000170950	PGK2	B2R6Y8; hsa:5232; P07205; Q9H107	Cori cycle; Clear cell renal cell carcinoma pathways; Glycolysis and gluconeogenesis	Glycolysis; Gluconeogenesis	5	High	1
FALSE	High	Master Protein	Q14103	Heterogeneous nuclear ribonucleoprotein D0 OS=Homo sapiens (Human) OX=9606 GN=HNRNPD PE=1 SV=1	0	2.176	4	1	1	1	1	355	38.4	7.81	48	1	RNA metabolism OR transcription;other metabolic processes;developmental processes;other biological processes	cytosol;nucleus;other cell component	nucleic acid binding activity;other molecular function	Pf00076, Pf08143	3184	ENSG00000138668	HNRNPD	A8K9J2; hsa:3184; P07029; Q01858; Q14100; Q14101; Q14102; Q14103; Q4W5A1; Q9UCE8; Q9UCE9	mRNA processing	mRNA Splicing - Major Pathway; Processing of Capped Intron-Containing Pre-mRNA	3	High	1
FALSE	High	Master Protein	P35030	Trypsin-3 OS=Homo sapiens (Human) OX=9606 GN=PRSS3 PE=1 SV=2	0	5.774	4	1	1	1	1	304	32.5	7.49	108	1	protein metabolism;other metabolic processes;stress response;other biological processes	non-structural extracellular;other cell component	other molecular function	Pf00089	5646	ENSG00000010438	PRSS3	A8CED1; A8CED3; A9Z1Y4; E7ES07; F8W7P3; hsa:5646; P15951; P35030; Q15665; Q5VXV0; Q6ISJ4; Q9UQV3		Neutrophil degranulation; Uptake of dietary cobalamins into enterocytes; Antimicrobial peptides; Alpha-defensins	4	High	1
FALSE	High	Master Protein	P62424	60S ribosomal protein L7a OS=Homo sapiens (Human) OX=9606 GN=RPL7A PE=1 SV=2	0.008	1.348	4	1	1	1	1	266	30	10.61	0	1	protein metabolism;RNA metabolism OR transcription;other metabolic processes	other membranes;cytosol;translational apparatus;nucleus	other molecular function	Pf01248	6130	ENSG00000148303; ENSG00000280858	RPL7A	hsa:6130; P11518; P62424; Q5T8U4	Cytoplasmic ribosomal proteins	Regulation of expression of SLITs and ROBOs; L13a-mediated translational silencing of Ceruloplasmin expression; Nonsense Mediated Decay (NMD) enhanced by the Exon Junction Complex (EJC); Nonsense Mediated Decay (NMD) independent of the Exon Junction Complex (EJC); Peptide chain elongation; Major pathway of rRNA processing in the nucleolus and cytosol; Formation of a pool of free 40S subunits; GTP…	14	High	1
FALSE	High	Master Protein	P35232	Prohibitin OS=Homo sapiens (Human) OX=9606 GN=PHB PE=1 SV=1	0.003	1.712	4	1	1	1	1	272	29.8	5.76	39	1	cell organization and biogenesis;protein metabolism;DNA metabolism;other metabolic processes;stress response;signal transduction;other biological processes	plasma membrane;other membranes;mitochondrion;nucleus;other cytoplasmic organelle;other cell component	signal transduction activity or receptor binding;other molecular function	Pf01145	5245	ENSG00000167085	PHB1	B4DY47; hsa:5245; P35232; Q4VBQ0		RAF activation; Signaling by moderate kinase activity BRAF mutants; Paradoxical activation of RAF signaling by kinase inactive BRAF; Signaling downstream of RAS mutants; Processing of SMDT1	5	High	1
FALSE	High	Master Protein	P62917	60S ribosomal protein L8 OS=Homo sapiens (Human) OX=9606 GN=RPL8 PE=1 SV=2	0.008	1.338	4	1	1	1	1	257	28	11.03	50	1	protein metabolism;other metabolic processes	cytosol;translational apparatus;other cell component	nucleic acid binding activity;other molecular function	Pf00181, Pf03947	6132	ENSG00000161016	RPL8	A8K094; D3DWN2; hsa:6132; P25120; P62917; Q567Q7; Q969V7; Q9BWQ9	Cytoplasmic ribosomal proteins	Regulation of expression of SLITs and ROBOs; L13a-mediated translational silencing of Ceruloplasmin expression; Nonsense Mediated Decay (NMD) enhanced by the Exon Junction Complex (EJC); Nonsense Mediated Decay (NMD) independent of the Exon Junction Complex (EJC); Peptide chain elongation; Major pathway of rRNA processing in the nucleolus and cytosol; Formation of a pool of free 40S subunits; GTP…	14	High	1
FALSE	High	Master Protein	P07477	SWISS-PROT:P07477 Tax_Id=9606 Gene_Symbol=PRSS1 Trypsin-1 precursor	0	5.297	4	1	3	3	1	247	26.5	6.51	87	1	cell organization and biogenesis;protein metabolism;other biological processes	non-structural extracellular	other molecular function	Pf00089	5644	ENSG00000204983; ENSG00000274247	PRSS1	A1A509; A6NJ71; B2R5I5; hsa:5644; P07477; Q5NV57; Q7M4N3; Q7M4N4; Q92955; Q9HAN4; Q9HAN5; Q9HAN6; Q9HAN7		Uptake of dietary cobalamins into enterocytes; Activation of Matrix Metalloproteinases	2	High	1
FALSE	High	Master Protein	P21266	Glutathione S-transferase Mu 3 OS=Homo sapiens (Human) OX=9606 GN=GSTM3 PE=1 SV=3	0	2.244	4	1	1	1	1	225	26.5	5.54	64	1	other metabolic processes;stress response;developmental processes;other biological processes	non-structural extracellular;cytosol;cytoskeleton;other cell component	other molecular function	Pf00043, Pf02798	2947	ENSG00000134202	GSTM3	hsa:2947; O60550; P21266; Q96HA3	Nuclear receptors meta-pathway; NRF2 pathway; Exercise-induced circadian regulation; Metapathway biotransformation Phase I and II	Glutathione conjugation	5	High	1
FALSE	High	Master Protein	P62906	60S ribosomal protein L10a OS=Homo sapiens (Human) OX=9606 GN=RPL10A PE=1 SV=2	0.008	1.358	4	1	1	1	1	217	24.8	9.94	31	1	protein metabolism;RNA metabolism OR transcription;other metabolic processes	cytosol;translational apparatus;other cell component	other molecular function	Pf00687	4736	ENSG00000198755	RPL10A	B2R801; hsa:4736; P52859; P53025; P62906; Q5TZT6; Q8J013	VEGFA-VEGFR2 signaling pathway; Cytoplasmic ribosomal proteins	Regulation of expression of SLITs and ROBOs; L13a-mediated translational silencing of Ceruloplasmin expression; Nonsense Mediated Decay (NMD) enhanced by the Exon Junction Complex (EJC); Nonsense Mediated Decay (NMD) independent of the Exon Junction Complex (EJC); Peptide chain elongation; Major pathway of rRNA processing in the nucleolus and cytosol; Formation of a pool of free 40S subunits; GTP…	15	High	1
FALSE	High	Master Protein	P02666	SWISS-PROT:P02666 Beta-casein - Bos taurus (Bovine).	0	2.196	4	1	1	1	1	209	23.6	5.19	0	1											0	High	1
FALSE	High	Master Protein	Q9Y4A5	Transformation/transcription domain-associated protein OS=Homo sapiens (Human) OX=9606 GN=TRRAP PE=1 SV=3	0	18.891	3	11	11	11	11	3859	437.3	8.19	191	11	cell organization and biogenesis;protein metabolism;DNA metabolism;other metabolic processes;stress response;other biological processes	ER/Golgi;nucleus;other cell component	other molecular function	Pf00454, Pf02259, Pf20175, Pf20206	8295	ENSG00000196367	TRRAP	A4D265; hsa:8295; O75218; Q9Y4A5; Q9Y631; Q9Y6H4	Rett syndrome causing genes	Ub-specific processing proteases; Formation of the beta-catenin:TCF transactivating complex; HATs acetylate histones	4	High	1
FALSE	High	Master Protein	Q00610	Clathrin heavy chain 1 OS=Homo sapiens (Human) OX=9606 GN=CLTC PE=1 SV=5	0	10.072	3	5	5	5	5	1675	191.5	5.69	136	5	cell cycle OR cell proliferation;cell organization and biogenesis;other metabolic processes;transport;other biological processes	plasma membrane;other membranes;cytosol;cytoskeleton;ER/Golgi;other cytoplasmic organelle;other cell component	signal transduction activity or receptor binding;nucleic acid binding activity;other molecular function	Pf00637, Pf01394, Pf09268, Pf13838	1213	ENSG00000141367	CLTC	D3DU00; hsa:1213; Q00610; Q6N0A0; Q86TF2	Synaptic vesicle pathway; VEGFA-VEGFR2 signaling pathway; Ebola virus infection in host; Fragile X syndrome; 7q11.23 copy number variation syndrome; Complement and coagulation cascades	Cargo recognition for clathrin-mediated endocytosis; ALK mutants bind TKIs; Signaling by ALK fusions and activated point mutants; Nuclear events stimulated by ALK signaling in cancer; VLDLR internalisation and degradation; Recycling pathway of L1; MHC class II antigen presentation; Lysosome Vesicle Biogenesis; EPH-ephrin mediated repulsion of cells; Formation of annular gap junctions; RHOV GTPase…	25	High	1
FALSE	High	Master Protein	P11498	Pyruvate carboxylase, mitochondrial OS=Homo sapiens (Human) OX=9606 GN=PC PE=1 SV=2	0	4.294	3	1	2	2	1	1178	129.6	6.84	75	1	other metabolic processes;other biological processes	cytosol;mitochondrion;other cell component	other molecular function	Pf00289, Pf00364, Pf00682, Pf02436, Pf02785, Pf02786	5091	ENSG00000173599	PC	B4DN00; hsa:5091; P11498; Q16705	Alanine and aspartate metabolism; TCA cycle and deficiency of pyruvate dehydrogenase complex (PDHc); Fatty acid biosynthesis; Amino acid metabolism; Glycolysis and gluconeogenesis	Gluconeogenesis; Biotin transport and metabolism; Defective HLCS causes multiple carboxylase deficiency	8	High	1
FALSE	High	Master Protein	Q9H6R4	Nucleolar protein 6 OS=Homo sapiens (Human) OX=9606 GN=NOL6 PE=1 SV=2	0.006	1.455	3	1	1	1	1	1146	127.5	7.64	0	1	RNA metabolism OR transcription;other metabolic processes;transport	mitochondrion;nucleus;other cell component		Pf03813, Pf17403, Pf17404, Pf17405, Pf17406, Pf17407	65083	ENSG00000165271	NOL6	hsa:65083; Q5T5M3; Q5T5M4; Q7L4G6; Q8N6I0; Q8TEY9; Q8TEZ0; Q8TEZ1; Q9H675; Q9H6R4		Major pathway of rRNA processing in the nucleolus and cytosol; rRNA modification in the nucleus and cytosol	2	High	1
FALSE	High	Master Protein	Q9Y600	Cysteine sulfinic acid decarboxylase OS=Homo sapiens (Human) OX=9606 GN=CSAD PE=1 SV=2	0	3.064	3	1	1	1	1	493	55	6.48	34	1	other metabolic processes	other cell component	other molecular function	Pf00282	51380	ENSG00000139631	CSAD	A8K0U4; hsa:51380; Q4QQH9; Q9UNJ5; Q9Y600; Q9Y601	Trans-sulfuration pathway; One-carbon metabolism and related pathways	Degradation of cysteine and homocysteine	3	High	1
FALSE	High	Master Protein	Q15084	Protein disulfide-isomerase A6 OS=Homo sapiens (Human) OX=9606 GN=PDIA6 PE=1 SV=1	0	2.946	3	1	1	1	1	440	48.1	5.08	65	1	other biological processes	non-structural extracellular;plasma membrane;other membranes;cytosol;ER/Golgi;other cell component	other molecular function	Pf00085	10130	ENSG00000143870	PDIA6	B3KY95; B5MCQ5; B7Z254; B7Z4M8; F8WA83; hsa:10130; Q15084; Q53RC7; Q6ZSH5; Q99778	Photodynamic therapy-induced unfolded protein response; VEGFA-VEGFR2 signaling pathway	Regulation of Insulin-like Growth Factor (IGF) transport and uptake by Insulin-like Growth Factor Binding Proteins (IGFBPs); Post-translational protein phosphorylation; XBP1(S) activates chaperone genes	5	High	1
FALSE	High	Master Protein	Q9NQ29	Putative RNA-binding protein Luc7-like 1 OS=Homo sapiens (Human) OX=9606 GN=LUC7L PE=1 SV=1	0	2.061	3	1	1	1	1	371	43.7	9.92	38	1	cell organization and biogenesis;RNA metabolism OR transcription;other metabolic processes;other biological processes	nucleus	nucleic acid binding activity;other molecular function	Pf03194	55692	ENSG00000007392	LUC7L	B8ZZ13; hsa:55692; Q96S32; Q9NPH4; Q9NQ29	VEGFA-VEGFR2 signaling pathway		1	High	1
FALSE	High	Master Protein	Q9H2M3	S-methylmethionine--homocysteine S-methyltransferase BHMT2 OS=Homo sapiens (Human) OX=9606 GN=BHMT2 PE=1 SV=1	0	1.873	3	1	1	1	1	363	40.3	5.87	49	1	other metabolic processes	cytosol	other molecular function	Pf02574	23743	ENSG00000132840	BHMT2	B7Z516; hsa:23743; Q9H2M3; Q9NXX7	Allograft rejection; One-carbon metabolism and related pathways	Sulfur amino acid metabolism	3	High	1
FALSE	High	Master Protein	Q00325	Phosphate carrier protein, mitochondrial OS=Homo sapiens (Human) OX=9606 GN=SLC25A3 PE=1 SV=2	0.005	1.367	3	1	1	1	1	362	40.1	9.38	39	1	transport	plasma membrane;other membranes;mitochondrion	transporter activity;other molecular function	Pf00153	5250	ENSG00000075415	SLC25A3	B3KS34; hsa:5250; Q00325; Q7Z7N7; Q96A03			0	High	1
FALSE	High	Master Protein	P25311	Zinc-alpha-2-glycoprotein OS=Homo sapiens (Human) OX=9606 GN=AZGP1 PE=1 SV=2	0.003	1.651	3	1	1	1	1	298	34.2	6.05	41	1	cell adhesion;RNA metabolism OR transcription;other metabolic processes;transport;other biological processes	non-structural extracellular;plasma membrane;other membranes	transporter activity;other molecular function	Pf00129, Pf07654	563	ENSG00000160862	AZGP1	D6W5T8; hsa:563; O60386; P25311; Q5XKQ4; Q8N4N0		Miscellaneous transport and binding events	1	High	1
FALSE	High	Master Protein	Q9BRL6	Serine/arginine-rich splicing factor 8 OS=Homo sapiens (Human) OX=9606 GN=SRSF8 PE=1 SV=1	0	1.924	3	1	1	1	1	282	32.3	11.72	55	1	RNA metabolism OR transcription;other metabolic processes	cytosol;nucleus;other cell component		Pf00076	10929	ENSG00000263465	SRSF8	B2R6B8; hsa:10929; Q6PF01; Q96TA3; Q9BRL6			0	High	1
FALSE	High	Master Protein	A0A0G2JNQ3	RRM domain-containing protein OS=Homo sapiens (Human) OX=9606 GN=HNRNPCL2 PE=4 SV=1	0	1.926	3	1	1	1	1	293	32	5.43	47	1		nucleus	nucleic acid binding activity	Pf00076		ENSG00000274109	HNRNPCL2	A0A0G2JNQ3			0	High	1
FALSE	High	Master Protein	P63104	14-3-3 protein zeta/delta OS=Homo sapiens (Human) OX=9606 GN=YWHAZ PE=1 SV=1	0.003	1.773	3	1	1	1	1	245	27.7	4.79	47	1	cell organization and biogenesis;protein metabolism;other metabolic processes;transport;developmental processes;signal transduction;other biological processes	cytosol;nucleus;other cell component	other molecular function	Pf00244	7534	ENSG00000164924	YWHAZ	A8K1N0; B7Z465; hsa:7534; P29213; P29312; P63104; Q32P43; Q5XJ08; Q6GPI2; Q6IN74; Q6NUR9; Q6P3U9; Q86V33	Cell cycle; Prolactin signaling pathway; Pathogenic Escherichia coli infection; Myometrial relaxation and contraction pathways; Hepatitis B infection; GDNF signaling; Calcium regulation in cardiac cells; Sudden infant death syndrome (SIDS) susceptibility pathways	Negative regulation of NOTCH4 signaling; Deactivation of the beta-catenin transactivating complex; Translocation of SLC2A4 (GLUT4) to the plasma membrane; GP1b-IX-V activation signalling; Regulation of localization of FOXO transcription factors; TP53 Regulates Metabolic Genes; Chk1/Chk2(Cds1) mediated inactivation of Cyclin B:Cdk1 complex; RHO GTPases activate PKNs; SARS-CoV-2 targets host intrac…	22	High	1
FALSE	High	Master Protein	Q1RMN8	TREMBL:Q1RMN8 (Bos taurus) Similar to Immunoglobulin lambda-like polypeptide 1	0	2.604	3	1	1	1	1	234	24.5	7.62	67	1	other biological processes			Pf07654, Pf07686			IGL@	Q1RMN8			0	High	1
FALSE	High	Master Protein	Q14204	Cytoplasmic dynein 1 heavy chain 1 OS=Homo sapiens (Human) OX=9606 GN=DYNC1H1 PE=1 SV=5	0	18.646	2	10	10	10	10	4646	532.1	6.4	168	10	cell cycle OR cell proliferation;cell organization and biogenesis;transport;other biological processes	non-structural extracellular;cytosol;cytoskeleton;other cytoplasmic organelle;other cell component	cytoskeletal activity;other molecular function	Pf03028, Pf08385, Pf08393, Pf12774, Pf12775, Pf12777, Pf12780, Pf12781, Pf17852, Pf18198, Pf18199	1778	ENSG00000197102	DYNC1H1	B0I1R0; hsa:1778; Q14204; Q6DKQ7; Q8WU28; Q92814; Q9Y4G5	Ciliary landscape; Intraflagellar transport proteins binding to dynein	HCMV Early Events; Neutrophil degranulation; Recruitment of NuMA to mitotic centrosomes; Regulation of PLK1 Activity at G2/M Transition; Loss of Nlp from mitotic centrosomes; Recruitment of mitotic centrosome proteins and complexes; Anchoring of the basal body to the plasma membrane; AURKA Activation by TPX2; HSP90 chaperone cycle for steroid hormone receptors (SHR) in the presence of ligand; Agg…	22	High	1
FALSE	High	Master Protein	Q96Q15	Serine/threonine-protein kinase SMG1 OS=Homo sapiens (Human) OX=9606 GN=SMG1 PE=1 SV=3	0	17.451	2	8	8	8	8	3661	410.2	6.46	165	8	protein metabolism;DNA metabolism;RNA metabolism OR transcription;other metabolic processes;stress response;transport;signal transduction;other biological processes	cytosol;nucleus;other cell component	nucleic acid binding activity;kinase activity;other molecular function	Pf00454, Pf02260, Pf15785, Pf17229	23049	ENSG00000157106	SMG1	hsa:23049; O43305; Q13284; Q8NFX2; Q96Q15; Q96QV0; Q96RW3		Nonsense Mediated Decay (NMD) enhanced by the Exon Junction Complex (EJC)	1	High	1
FALSE	High	Master Protein	Q96RL7	Vacuolar protein sorting-associated protein 13A OS=Homo sapiens (Human) OX=9606 GN=VPS13A PE=1 SV=2	0	10.55	2	5	5	5	5	3174	360	6.33	125	5	cell organization and biogenesis;protein metabolism;other metabolic processes;transport;developmental processes;other biological processes	other membranes;cytosol;cytoskeleton;mitochondrion;ER/Golgi;other cytoplasmic organelle;other cell component		Pf06650, Pf09333, Pf12624, Pf16908, Pf16909, Pf16910	23230	ENSG00000197969	VPS13A	hsa:23230; Q5JSX9; Q5JSY0; Q5VYR5; Q702P4; Q709D0; Q86YF8; Q96RL7; Q96S61; Q9H995; Q9Y2J1			0	High	1
FALSE	High	Master Protein	Q92616	eIF-2-alpha kinase activator GCN1 OS=Homo sapiens (Human) OX=9606 GN=GCN1 PE=1 SV=6	0	8.847	2	5	5	5	5	2671	292.6	7.47	112	5											0	High	1	Acetyl [N-Term]
FALSE	High	Master Protein	P49327	Fatty acid synthase OS=Homo sapiens (Human) OX=9606 GN=FASN PE=1 SV=3	0	10.988	2	6	6	6	6	2511	273.3	6.44	151	6	other metabolic processes;stress response;developmental processes;other biological processes	plasma membrane;other membranes;cytosol;ER/Golgi;other cell component	other molecular function	Pf00107, Pf00109, Pf00550, Pf00698, Pf00975, Pf02801, Pf08242, Pf08659, Pf14765, Pf16197	2194	ENSG00000169710	FASN	hsa:2194; P49327; Q13479; Q16702; Q4LE83; Q6P4U5; Q6SS02; Q969R1; Q96C68; Q96IT0	AMP-activated protein kinase (AMPK) signaling; Sterol regulatory element-binding proteins (SREBP) signaling; SREBF and miR33 in cholesterol and lipid homeostasis; Liver X receptor pathway; Nuclear receptors meta-pathway; Fatty acid biosynthesis; Angiopoietin-like protein 8 regulatory pathway; Lipid metabolism pathway; Clear cell renal cell carcinoma pathways; Metabolic reprogramming in colon canc…	ChREBP activates metabolic gene expression; Activation of gene expression by SREBF (SREBP); Fatty acyl-CoA biosynthesis; NR1H2 & NR1H3 regulate gene expression linked to lipogenesis; Vitamin B5 (pantothenate) metabolism	18	High	1
FALSE	High	Master Protein	P08575	Receptor-type tyrosine-protein phosphatase C OS=Homo sapiens (Human) OX=9606 GN=PTPRC PE=1 SV=3	0	4.833	2	3	3	3	3	1306	147.4	6.15	89	3	cell adhesion;cell cycle OR cell proliferation;cell organization and biogenesis;protein metabolism;other metabolic processes;stress response;transport;developmental processes;signal transduction;other biological processes	plasma membrane;other membranes;other cell component	signal transduction activity or receptor binding;cytoskeletal activity;other molecular function	Pf00041, Pf00102, Pf12453, Pf12567	5788	ENSG00000081237; ENSG00000262418	PTPRC	A0A0A0MT22; A8K7W6; hsa:5788; P08575; Q16614; Q9H0Y6; X6R433	B cell receptor signaling pathway; T-cell antigen receptor (TCR) pathway during Staphylococcus aureus infection; Regulatory circuits of the STAT3 signaling pathway; Extrafollicular B cell activation by SARS-CoV-2; EPO receptor signaling; Interferon type I signaling pathways	Neutrophil degranulation; Phosphorylation of CD3 and TCR zeta chains; Other semaphorin interactions	9	High	1
FALSE	High	Master Protein	Q9BUJ2	Heterogeneous nuclear ribonucleoprotein U-like protein 1 OS=Homo sapiens (Human) OX=9606 GN=HNRNPUL1 PE=1 SV=2	0	5.007	2	2	2	2	2	856	95.7	6.92	81	2	RNA metabolism OR transcription;other metabolic processes;other biological processes	nucleus	other molecular function	Pf00622, Pf02037, Pf13671	11100	ENSG00000105323	HNRNPUL1	B3KMW7; hsa:11100; O76022; Q6ZSZ0; Q7L8P4; Q8N6Z4; Q96G37; Q9BUJ2; Q9HAL3; Q9UG75		mRNA Splicing - Major Pathway	1	High	1
FALSE	High	Master Protein	Q13427	Peptidyl-prolyl cis-trans isomerase G OS=Homo sapiens (Human) OX=9606 GN=PPIG PE=1 SV=2	0	1.846	2	1	1	1	1	754	88.6	10.29	0	1	protein metabolism;RNA metabolism OR transcription;other metabolic processes;other biological processes	cytosol;nucleus;other cell component	other molecular function	Pf00160	9360	ENSG00000138398	PPIG	D3DPC5; D3DPC6; hsa:9360; O00706; Q13427; Q53R40; Q53SN4; Q96DG9			0	High	1
FALSE	High	Master Protein	Q14444	Caprin-1 OS=Homo sapiens (Human) OX=9606 GN=CAPRIN1 PE=1 SV=2	0	2.676	2	1	1	1	1	709	78.3	5.25	68	1	other biological processes	cytosol;other cell component		Pf12287, Pf18293	4076	ENSG00000135387	CAPRIN1	A6NMY7; D3DR06; hsa:4076; Q14444; Q15074; Q6IMN4; Q6IMN7; Q9BV09			0	High	1
FALSE	High	Master Protein	P52272	Heterogeneous nuclear ribonucleoprotein M OS=Homo sapiens (Human) OX=9606 GN=HNRNPM PE=1 SV=3	0.008	1.351	2	1	1	1	1	730	77.5	8.7	15	1	RNA metabolism OR transcription;other metabolic processes;stress response	nucleus;other cell component	nucleic acid binding activity;other molecular function	Pf00076, Pf11532	4670	ENSG00000099783	HNRNPM	hsa:4670; P52272; Q15584; Q8WZ44; Q96H56; Q9BWL9; Q9Y492	mRNA processing	mRNA Splicing - Major Pathway; Processing of Capped Intron-Containing Pre-mRNA; FGFR2 alternative splicing	4	High	1
FALSE	High	Master Protein	Q96AE4	Far upstream element-binding protein 1 OS=Homo sapiens (Human) OX=9606 GN=FUBP1 PE=1 SV=3	0	1.943	2	1	1	1	1	644	67.5	7.61	22	1	other biological processes	nucleus;other cell component	nucleic acid binding activity	Pf00013, Pf09005	8880	ENSG00000162613	FUBP1	hsa:8880; Q12828; Q96AE4			0	High	1
FALSE	Medium	Master Protein	P27824	Calnexin OS=Homo sapiens (Human) OX=9606 GN=CANX PE=1 SV=2	0.013	1.307	2	1	1	1	1	592	67.5	4.6	42	1	protein metabolism;other metabolic processes;stress response;transport;other biological processes	plasma membrane;other membranes;ER/Golgi;translational apparatus;other cell component	signal transduction activity or receptor binding;other molecular function	Pf00262	821	ENSG00000127022; ENSG00000283777	CANX	B2R5V8; B4DGP8; B4E2T8; D3DWQ3; D6R9K3; hsa:821; P27824		MHC class II antigen presentation; Antigen Presentation: Folding, assembly and peptide loading of class I MHC; Interleukin-35 Signalling; Interleukin-27 signaling; Assembly of Viral Components at the Budding Site; Maturation of spike protein; Calnexin/calreticulin cycle; Maturation of spike protein	8	High	1
FALSE	High	Master Protein	P0DPH7	Tubulin alpha-3C chain OS=Homo sapiens (Human) OX=9606 GN=TUBA3C PE=1 SV=1	0.003	1.572	2	1	1	1	1	450	49.9	5.1	27	1	cell cycle OR cell proliferation;cell organization and biogenesis	cytoskeleton;other cell component	cytoskeletal activity;other molecular function	Pf00091, Pf03953	7278	ENSG00000198033	TUBA3C	A6NJQ0; hsa:7278; P0DPH7; Q13748; Q5W099; Q6PEY3; Q96F18	Alzheimer's disease and miRNA effects; Pathogenic Escherichia coli infection; Parkin-ubiquitin proteasomal system pathway; Alzheimer's disease	HCMV Early Events; Recruitment of NuMA to mitotic centrosomes; The role of GTSE1 in G2/M progression after G2 checkpoint; HSP90 chaperone cycle for steroid hormone receptors (SHR) in the presence of ligand; Aggrephagy; Separation of Sister Chromatids; Intraflagellar transport; Recycling pathway of L1; COPI-dependent Golgi-to-ER retrograde traffic; Translocation of SLC2A4 (GLUT4) to the plasma mem…	34	High	1
FALSE	High	Master Protein	P46939	Utrophin OS=Homo sapiens (Human) OX=9606 GN=UTRN PE=1 SV=2	0	7.407	1	3	3	3	3	3433	394.2	5.33	91	3	cell organization and biogenesis;other biological processes	plasma membrane;other membranes;cytoskeleton;nucleus;other cell component	signal transduction activity or receptor binding;cytoskeletal activity;other molecular function	Pf00307, Pf00435, Pf00569, Pf09068, Pf09069	7402	ENSG00000152818	UTRN	hsa:7402; P46939; Q5SYY1; Q5SZ57; Q9UJ40	Primary focal segmental glomerulosclerosis (FSGS)	EGR2 and SOX10-mediated initiation of Schwann cell myelination	2	High	1
FALSE	High	Master Protein	Q6ZS81	WD repeat- and FYVE domain-containing protein 4 OS=Homo sapiens (Human) OX=9606 GN=WDFY4 PE=1 SV=3	0	3.747	1	2	2	2	2	3184	353.4	6.32	39	2	other metabolic processes;other biological processes	ER/Golgi;other cytoplasmic organelle		Pf00400, Pf02138, Pf14844	57705	ENSG00000128815	WDFY4	B9ZVP2; hsa:57705; Q6ZS81; Q86WZ4; Q8N4A3; Q8TEN7; Q96BE1; Q9H7H8; Q9HCG5			0	High	1
FALSE	High	Master Protein	Q12830	Nucleosome-remodeling factor subunit BPTF OS=Homo sapiens (Human) OX=9606 GN=BPTF PE=1 SV=3	0	4.197	1	2	2	2	2	3046	338.1	6.54	62	2	cell organization and biogenesis;developmental processes;other biological processes	nucleus;other cell component	nucleic acid binding activity;other molecular function	Pf00439, Pf00628, Pf02791, Pf15613	2186	ENSG00000171634	BPTF	hsa:2186; Q12830; Q6NX67; Q7Z7D6; Q9UIG2	Endoderm differentiation; 16p11.2 proximal deletion syndrome		2	High	1
FALSE	High	Master Protein	Q13813	Spectrin alpha chain, non-erythrocytic 1 OS=Homo sapiens (Human) OX=9606 GN=SPTAN1 PE=1 SV=3	0	3.148	1	2	2	2	2	2472	284.4	5.35	36	2	cell organization and biogenesis	non-structural extracellular;plasma membrane;other membranes;cytosol;cytoskeleton;other cell component	cytoskeletal activity;other molecular function	Pf00018, Pf00435, Pf08726, Pf13499	6709	ENSG00000197694	SPTAN1	hsa:6709; Q13186; Q13813; Q15324; Q16606; Q59EF1; Q5VXV5; Q5VXV6; Q7Z6M5; Q9P0V0	Fas ligand pathway and stress induction of heat shock proteins	Neutrophil degranulation; Caspase-mediated cleavage of cytoskeletal proteins; COPI-mediated anterograde transport; Sensory processing of sound by inner hair cells of the cochlea; Sensory processing of sound by outer hair cells of the cochlea; Interaction between L1 and Ankyrins; RHOV GTPase cycle; RHOU GTPase cycle; Nephrin family interactions; RAF/MAP kinase cascade; NCAM signaling for neurite o…	12	High	1
FALSE	High	Master Protein	P21333	Filamin-A OS=Homo sapiens (Human) OX=9606 GN=FLNA PE=1 SV=4	0	4.116	1	2	2	2	2	2647	280.6	6.06	51	2	cell cycle OR cell proliferation;cell organization and biogenesis;protein metabolism;other metabolic processes;stress response;transport;developmental processes;signal transduction;other biological processes	non-structural extracellular;plasma membrane;other membranes;cytosol;cytoskeleton;ER/Golgi;nucleus;other cell component	signal transduction activity or receptor binding;cytoskeletal activity;other molecular function	Pf00307, Pf00630	2316	ENSG00000196924	FLNA	E9KL45; hsa:2316; P21333; Q5HY53; Q5HY55; Q8NF52	Androgen receptor signaling pathway; Prolactin signaling pathway; Focal adhesion; Hypothesized pathways in pathogenesis of cardiovascular disease; MAPK signaling pathway; IL-4 signaling pathway; Ebola virus infection in host; Joubert syndrome	Platelet degranulation ; OAS antiviral response; RHO GTPases activate PAKs; GP1b-IX-V activation signalling; Cell-extracellular matrix interactions	13	High	1
FALSE	High	Master Protein	P48634	Protein PRRC2A OS=Homo sapiens (Human) OX=9606 GN=PRRC2A PE=1 SV=3	0	3.457	1	2	2	2	1	2157	228.7	9.45	43	2	other biological processes	plasma membrane;other membranes;cytosol;nucleus		Pf07001	7916	ENSG00000204469; ENSG00000206427; ENSG00000225164; ENSG00000225748; ENSG00000226618; ENSG00000231370; ENSG00000231825	PRRC2A	B0UX77; B0UZE9; B0UZL3; hsa:7916; O95875; P48634; Q05BK4; Q4LE37; Q5SQ29; Q5SQ30; Q5ST84; Q5STX6; Q5STX7; Q68DW9; Q6P9P7; Q6PIN1; Q8MGQ9; Q96QC6			0	High	1
FALSE	High	Master Protein	P35579	Myosin-9 OS=Homo sapiens (Human) OX=9606 GN=MYH9 PE=1 SV=4	0	4.266	1	1	1	1	1	1960	226.4	5.6	95	1	cell cycle OR cell proliferation;cell organization and biogenesis;protein metabolism;stress response;transport;developmental processes;signal transduction;other biological processes	plasma membrane;other membranes;cytosol;cytoskeleton;nucleus;other cell component	signal transduction activity or receptor binding;cytoskeletal activity;other molecular function	Pf00063, Pf01576, Pf02736	4627	ENSG00000100345	MYH9	A8K6E4; hsa:4627; O60805; P35579; Q60FE2; Q86T83	Primary focal segmental glomerulosclerosis (FSGS); VEGFA-VEGFR2 signaling pathway; Nephrotic syndrome	Signaling by ALK fusions and activated point mutants; Regulation of actin dynamics for phagocytic cup formation; Translocation of SLC2A4 (GLUT4) to the plasma membrane; Sensory processing of sound by inner hair cells of the cochlea; Sensory processing of sound by outer hair cells of the cochlea; RHO GTPases activate PAKs; RHO GTPases activate PKNs; FCGR3A-mediated phagocytosis; RHO GTPases activa…	16	High	1
FALSE	High	Master Protein	Q04637	Eukaryotic translation initiation factor 4 gamma 1 OS=Homo sapiens (Human) OX=9606 GN=EIF4G1 PE=1 SV=4	0.003	1.613	1	1	1	1	1	1599	175.4	5.33	0	1	protein metabolism;other metabolic processes;stress response;other biological processes	cytosol;translational apparatus;nucleus;other cell component	nucleic acid binding activity;other molecular function	Pf02020, Pf02847, Pf02854	1981	ENSG00000114867	EIF4G1	D3DNT2; D3DNT4; D3DNT5; E9PFM1; G5E9S1; hsa:1981; O43177; O95066; Q04637; Q5HYG0; Q6ZN21; Q8N102	Translation factors; VEGFA-VEGFR2 signaling pathway; Acute viral myocarditis; Fragile X syndrome; Translation inhibitors in chronically activated PDGFRA cells; Malignant pleural mesothelioma	AUF1 (hnRNP D0) binds and destabilizes mRNA; Regulation of expression of SLITs and ROBOs; ISG15 antiviral mechanism; Deadenylation of mRNA; L13a-mediated translational silencing of Ceruloplasmin expression; Translation initiation complex formation; Nonsense Mediated Decay (NMD) enhanced by the Exon Junction Complex (EJC); Nonsense Mediated Decay (NMD) independent of the Exon Junction Complex (EJC…	18	High	1
FALSE	High	Master Protein	Q14152	Eukaryotic translation initiation factor 3 subunit A OS=Homo sapiens (Human) OX=9606 GN=EIF3A PE=1 SV=1	0	2.339	1	1	1	1	1	1382	166.5	6.79	67	1	cell organization and biogenesis;protein metabolism;other metabolic processes;other biological processes	cytosol;cytoskeleton;translational apparatus;nucleus;other cell component	signal transduction activity or receptor binding;nucleic acid binding activity;other molecular function	Pf01399	8661	ENSG00000107581	EIF3A	B1AMV5; B4DYS1; F5H335; hsa:8661; O00653; Q14152; Q15778	Translation factors; nsp1 from SARS-CoV-2 inhibits translation initiation in the host cell	L13a-mediated translational silencing of Ceruloplasmin expression; Translation initiation complex formation; Formation of a pool of free 40S subunits; GTP hydrolysis and joining of the 60S ribosomal subunit; Formation of the ternary complex, and subsequently, the 43S complex; Ribosomal scanning and start codon recognition	8	High	1
FALSE	High	Master Protein	P02452	Collagen alpha-1(I) chain OS=Homo sapiens (Human) OX=9606 GN=COL1A1 PE=1 SV=5	0.005	1.369	1	1	1	1	1	1464	138.9	5.8	42	1											0	High	1
FALSE	High	Master Protein	Q15424	Scaffold attachment factor B1 OS=Homo sapiens (Human) OX=9606 GN=SAFB PE=1 SV=4	0	2.157	1	1	1	1	1	915	102.6	5.47	56	1	cell organization and biogenesis;signal transduction;other biological processes	nucleus;other cell component	nucleic acid binding activity;other molecular function	Pf00076, Pf02037	6294	ENSG00000160633	SAFB	A0AV56; B7Z5B6; B7ZLP6; F5H0H3; hsa:6294; O60406; Q15424; Q59HH8	Interleukin-1 (IL-1) structural pathway	SUMOylation of transcription cofactors	2	High	1
FALSE	High	Master Protein	Q8IYB3	Serine/arginine repetitive matrix protein 1 OS=Homo sapiens (Human) OX=9606 GN=SRRM1 PE=1 SV=2	0	2.197	1	1	1	1	1	904	102.3	11.84	27	1	RNA metabolism OR transcription;other metabolic processes;other biological processes	cytosol;nucleus	nucleic acid binding activity	Pf01480	10250	ENSG00000133226	SRRM1	hsa:10250; O60585; Q5VVN4; Q8IYB3	mRNA processing	mRNA Splicing - Major Pathway; RHOBTB2 GTPase cycle; RHOBTB1 GTPase cycle; Transport of Mature mRNA derived from an Intron-Containing Transcript; mRNA 3'-end processing; RNA Polymerase II Transcription Termination	7	High	1
FALSE	Medium	Master Protein	P43243	Matrin-3 OS=Homo sapiens (Human) OX=9606 GN=MATR3 PE=1 SV=2	0.013	1.302	1	1	1	1	1	847	94.6	6.25	32	1	stress response;developmental processes;other biological processes	other membranes;nucleus	nucleic acid binding activity;other molecular function		9782	ENSG00000015479	MATR3	B7ZAV5; D3DQC3; hsa:9782; P43243; Q9UHW0; Q9UQ27			0	High	1
FALSE	High	Master Protein	P52756	RNA-binding protein 5 OS=Homo sapiens (Human) OX=9606 GN=RBM5 PE=1 SV=2	0.003	1.628	1	1	1	1	1	815	92.1	6.28	18	1	cell organization and biogenesis;RNA metabolism OR transcription;other metabolic processes;other biological processes	nucleus	nucleic acid binding activity;other molecular function	Pf00076, Pf00641, Pf01585, Pf17780	10181	ENSG00000003756	RBM5	B2RA45; B4DM16; B4DMF9; B4DZ63; hsa:10181; P52756; Q93021; Q9BU14; Q9HDA6; Q9UKY8; Q9UL24	mRNA processing	mRNA Splicing - Major Pathway	2	High	1
FALSE	High	Master Protein	Q9H361	Polyadenylate-binding protein 3 OS=Homo sapiens (Human) OX=9606 GN=PABPC3 PE=1 SV=2	0.006	1.451	1	1	1	1	1	631	70	9.67	41	1	RNA metabolism OR transcription;other metabolic processes	cytosol;nucleus;other cell component	nucleic acid binding activity	Pf00076, Pf00658	5042	ENSG00000151846	PABPC3	hsa:5042; Q8NHV0; Q9H086; Q9H361			0	High	1
FALSE	High	Master Protein	P35241	Radixin OS=Homo sapiens (Human) OX=9606 GN=RDX PE=1 SV=1	0.005	1.402	1	1	1	1	1	583	68.5	6.37	22	1	cell organization and biogenesis;signal transduction;other biological processes	plasma membrane;other membranes;cytoskeleton;other cell component	cytoskeletal activity;other molecular function	Pf00373, Pf00769, Pf09379, Pf09380, Pf20492	5962	ENSG00000137710	RDX	A7YIJ8; A7YIK0; A7YIK3; B7Z9U6; F5H1A7; hsa:5962; P35241; Q86Y61	Regulation of actin cytoskeleton	Recycling pathway of L1; Sensory processing of sound by inner hair cells of the cochlea; Sensory processing of sound by outer hair cells of the cochlea	4	High	1
FALSE	High	Master Protein	P22307	Non-specific lipid-transfer protein OS=Homo sapiens (Human) OX=9606 GN=SCP2 PE=1 SV=2	0.005	1.407	1	1	1	1	1	547	59	6.89	34	1	cell organization and biogenesis;other metabolic processes;transport;other biological processes	cytosol;mitochondrion;ER/Golgi;nucleus;other cytoplasmic organelle;other cell component	signal transduction activity or receptor binding;transporter activity;other molecular function	Pf00108, Pf02036, Pf02803	6342	ENSG00000116171	SCP2	A6NM69; B4DGJ9; B4DHP6; C9JC79; D3DQ37; E1B6W5; F2Z3J1; hsa:6342; P22307; Q15432; Q16622; Q5VVZ1; Q6NXF4; Q99430	PPAR-alpha pathway; Nuclear receptors meta-pathway; Mitochondrial long chain fatty acid beta-oxidation; PPAR signaling pathway; Neurodegeneration with brain iron accumulation (NBIA) subtypes pathway; Disorders of bile acid synthesis and biliary transport; DNA damage response (only ATM dependent)	TYSND1 cleaves peroxisomal proteins; alpha-linolenic acid (ALA) metabolism	10	High	1
FALSE	High	Master Protein	Q9NSB4	SWISS-PROT:Q9NSB4 Keratin, type II cuticular Hb2 (Hair keratin, type II Hb2) - Homo sapiens (Human).	0	2.103	1	1	1	1	1	513	56.6	6.74	44	1											0	High	1
FALSE	Medium	Master Protein	Q7Z7G8	Vacuolar protein sorting-associated protein 13B OS=Homo sapiens (Human) OX=9606 GN=VPS13B PE=1 SV=2	0.013	1.297	0	1	1	1	1	4022	448.4	6.46	0	1	transport			Pf06650, Pf12624, Pf16909	157680	ENSG00000132549	VPS13B	C9JD30; hsa:157680; Q709C6; Q709C7; Q7Z7G4; Q7Z7G5; Q7Z7G6; Q7Z7G7; Q7Z7G8; Q8NB77; Q9NWV1; Q9Y4E7			0	High	1
FALSE	High	Master Protein	Q8TEM1	Nuclear pore membrane glycoprotein 210 OS=Homo sapiens (Human) OX=9606 GN=NUP210 PE=1 SV=3	0	1.967	0	1	1	1	1	1887	205	6.81	30	1	transport	other membranes;ER/Golgi;nucleus		Pf02368	23225	ENSG00000132182	NUP210	A6NN56; hsa:23225; O94980; Q6NXG6; Q8NBJ1; Q8TEM1; Q9H6C8; Q9UFP3		HCMV Late Events; HCMV Early Events; Transcriptional regulation by small RNAs; Nuclear import of Rev protein; SUMOylation of RNA binding proteins; SARS-CoV-2 activates/modulates innate and adaptive immune responses; ISG15 antiviral mechanism; Regulation of HSF1-mediated heat shock response; Transport of the SLBP independent Mature mRNA; Transport of the SLBP Dependant Mature mRNA; Transport of Ma…	28	High	1

## Sheet: Band B
Checked	Protein FDR Confidence: Combined	Master	Accession	Description	Exp. q-value: Combined	Sum PEP Score	Coverage [%]	# Peptides	# Isoforms	# PSMs	# Unique Peptides	# AAs	MW [kDa]	calc. pI	Score Mascot: Mascot	# Peptides (by Search Engine): Mascot	Biological Process	Cellular Component	Molecular Function	Pfam IDs	Entrez Gene ID	Ensembl Gene ID	Gene Symbol	Gene ID	WikiPathways	Reactome Pathways	# Protein Pathway Groups	Found in Sample: [S5] F5: Sample	# Protein Groups	Modifications
FALSE	Medium	Master Protein	Q15149	Plectin OS=Homo sapiens (Human) OX=9606 GN=PLEC PE=1 SV=3	0.035	0.968	0	1	1	1	1	4684	531.5	5.96	0	1	cell cycle OR cell proliferation;cell organization and biogenesis;other metabolic processes;stress response;developmental processes;other biological processes	plasma membrane;other membranes;cytosol;cytoskeleton;mitochondrion;other cell component	cytoskeletal activity;other molecular function	Pf00307, Pf00681, Pf03501, Pf17902, Pf18373	5339	ENSG00000178209	PLEC	hsa:5339; Q15148; Q15149; Q16640; Q6S376; Q6S377; Q6S378; Q6S379; Q6S380; Q6S381; Q6S382; Q6S383	Envelope proteins and their potential roles in EDMD physiopathology	Caspase-mediated cleavage of cytoskeletal proteins; Type I hemidesmosome assembly; Assembly of collagen fibrils and other multimeric structures	4	High	1
FALSE	High	Master Protein	P78527	DNA-dependent protein kinase catalytic subunit OS=Homo sapiens (Human) OX=9606 GN=PRKDC PE=1 SV=3	0	10.004	1	5	5	5	5	4128	468.8	7.12	99	5	cell cycle OR cell proliferation;cell organization and biogenesis;protein metabolism;DNA metabolism;RNA metabolism OR transcription;other metabolic processes;stress response;developmental processes;signal transduction;other biological processes	cytosol;nucleus;other cell component	nucleic acid binding activity;kinase activity;other molecular function	Pf00454, Pf02259, Pf02260, Pf08163, Pf19704, Pf20502	5591	ENSG00000253729	PRKDC	hsa:5591; P78527; P78528; Q13327; Q13337; Q14175; Q59H99; Q7Z611; Q96SE6; Q9UME3	miRNA regulation of DNA damage response; Cell cycle; Retinoblastoma gene in cancer; Fas ligand pathway and stress induction of heat shock proteins; Pathways affected in adenoid cystic carcinoma; ATM signaling in development and disease ; Non-homologous end joining; Osteoblast differentiation and related diseases; DNA repair pathways, full network; DNA damage response	E3 ubiquitin ligases ubiquitinate target proteins; Nonhomologous End-Joining (NHEJ); Cytosolic sensors of pathogen-associated DNA ; IRF3-mediated induction of type I IFN	14	High	1
FALSE	High	Master Protein	Q9HCE0	Ectopic P granules protein 5 homolog OS=Homo sapiens (Human) OX=9606 GN=EPG5 PE=1 SV=2	0.009	1.82	0	1	2	2	1	2579	292.3	6.43	0	1	cell organization and biogenesis;other metabolic processes;transport;signal transduction;other biological processes	other cytoplasmic organelle;other cell component			57724	ENSG00000152223	EPG5	A2BDF3; hsa:57724; Q9H8C8; Q9HCE0			0	High	1
FALSE	Medium	Master Protein	P11717	Cation-independent mannose-6-phosphate receptor OS=Homo sapiens (Human) OX=9606 GN=IGF2R PE=1 SV=3	0.036	0.958	1	1	1	1	1	2491	274.2	5.94	0	1	protein metabolism;other metabolic processes;transport;developmental processes;signal transduction;other biological processes	plasma membrane;other membranes;ER/Golgi;nucleus;other cytoplasmic organelle;other cell component	kinase activity;other molecular function	Pf00040, Pf00878	3482	ENSG00000197081	IGF2R	hsa:3482; P11717; Q7Z7G9; Q96PT5		Neutrophil degranulation; Golgi Associated Vesicle Biogenesis; Cargo recognition for clathrin-mediated endocytosis; Retrograde transport at the Trans-Golgi-Network	5	High	1
FALSE	Medium	Master Protein	Q8IVV2	Lipoxygenase homology domain-containing protein 1 OS=Homo sapiens (Human) OX=9606 GN=LOXHD1 PE=2 SV=4	0.029	0.987	0	1	1	1	1	2067	235.5	5.57	52	1	other biological processes	other cell component		Pf01477	125336	ENSG00000167210	LOXHD1	B7WNN3; B7WNT1; B7WPI9; H7BZ41; hsa:125336; Q6ZRY7; Q86WW9; Q8IVV2; Q96DL7			0	High	1
FALSE	High	Master Protein	P35579	Myosin-9 OS=Homo sapiens (Human) OX=9606 GN=MYH9 PE=1 SV=4	0	5.105	1	1	1	1	1	1960	226.4	5.6	92	1	cell cycle OR cell proliferation;cell organization and biogenesis;protein metabolism;stress response;transport;developmental processes;signal transduction;other biological processes	plasma membrane;other membranes;cytosol;cytoskeleton;nucleus;other cell component	signal transduction activity or receptor binding;cytoskeletal activity;other molecular function	Pf00063, Pf01576, Pf02736	4627	ENSG00000100345	MYH9	A8K6E4; hsa:4627; O60805; P35579; Q60FE2; Q86T83	Primary focal segmental glomerulosclerosis (FSGS); VEGFA-VEGFR2 signaling pathway; Nephrotic syndrome	Translocation of SLC2A4 (GLUT4) to the plasma membrane; Regulation of actin dynamics for phagocytic cup formation; FCGR3A-mediated phagocytosis; Sensory processing of sound by inner hair cells of the cochlea; Sensory processing of sound by outer hair cells of the cochlea; Signaling by ALK fusions and activated point mutants; EPHA-mediated growth cone collapse; RHO GTPases Activate ROCKs; RHO GTPa…	16	High	1
FALSE	Medium	Master Protein	Q96SN8	CDK5 regulatory subunit-associated protein 2 OS=Homo sapiens (Human) OX=9606 GN=CDK5RAP2 PE=1 SV=5	0.025	1.166	1	1	4	4	1	1893	214.9	5.58	0	1	cell cycle OR cell proliferation;cell organization and biogenesis;developmental processes;other biological processes	cytosol;cytoskeleton;ER/Golgi;other cell component	cytoskeletal activity;nucleic acid binding activity;other molecular function	Pf07989	55755	ENSG00000136861	CDK5RAP2	hsa:55755; Q5JV18; Q7Z3L4; Q7Z3U1; Q7Z7I6; Q96SN8; Q9BSW0; Q9H6J6; Q9HCD9; Q9NV90; Q9UIW9		Recruitment of NuMA to mitotic centrosomes; Regulation of PLK1 Activity at G2/M Transition; Loss of Nlp from mitotic centrosomes; Recruitment of mitotic centrosome proteins and complexes; Anchoring of the basal body to the plasma membrane; AURKA Activation by TPX2	7	High	1
FALSE	High	Master Protein	A3KMH1	von Willebrand factor A domain-containing protein 8 OS=Homo sapiens (Human) OX=9606 GN=VWA8 PE=1 SV=2	0	16.495	5	8	8	8	8	1905	214.7	7.4	161	8		mitochondrion;other cytoplasmic organelle;other cell component	other molecular function	Pf07728	23078	ENSG00000102763	VWA8	A3KMH1; hsa:23078; O60310; Q5JTP6; Q5VW08; Q7Z6I9; Q86YC9; Q8N3E4			0	High	1
FALSE	High	Master Protein	Q8NDV7	Trinucleotide repeat-containing gene 6A protein OS=Homo sapiens (Human) OX=9606 GN=TNRC6A PE=1 SV=2	0	5.579	1	2	2	2	2	1962	210.2	7.01	47	2	stress response;other biological processes	cytosol;ER/Golgi;nucleus;other cell component		Pf10427, Pf16608	27327	ENSG00000090905; ENSG00000288130	TNRC6A	C9JAR8; hsa:27327; O15408; Q658L5; Q6NVB5; Q8NDV7; Q8NEZ0; Q8TBT8; Q8TCR0; Q9NV59; Q9P268		MAPK6/MAPK4 signaling; Transcriptional regulation by small RNAs; Estrogen-dependent gene expression; NR1H3 & NR1H2 regulate gene expression linked to cholesterol transport and efflux; Oxidative Stress Induced Senescence; Pre-NOTCH Transcription and Translation; RUNX1 regulates genes involved in megakaryocyte differentiation and platelet function; TP53 Regulates Metabolic Genes; Oncogene Induced S…	17	High	1
FALSE	Medium	Master Protein	Q9H2Y7	Zinc finger protein 106 OS=Homo sapiens (Human) OX=9606 GN=ZNF106 PE=1 SV=1	0.023	1.249	2	1	4	4	1	1883	208.8	7.15	0	1	signal transduction	other membranes;cytosol;nucleus	other molecular function	Pf00400	64397	ENSG00000103994	ZNF106	B4DZ40; E9PE29; hsa:64397; Q6NSD9; Q6PEK1; Q86T43; Q86T45; Q86T50; Q86T58; Q86TA9; Q96M37; Q9H2Y7; Q9H7B8			0	High	1
FALSE	High	Master Protein	P51610	Host cell factor 1 OS=Homo sapiens (Human) OX=9606 GN=HCFC1 PE=1 SV=2	0	21.268	6	9	9	10	9	2035	208.6	7.46	112	9	cell cycle OR cell proliferation;cell organization and biogenesis;protein metabolism;other metabolic processes;other biological processes	nucleus;other cell component	other molecular function	Pf01344, Pf13415	3054	ENSG00000172534	HCFC1	hsa:3054; P51610; Q6P4G5	Mitochondrial gene expression; Malignant pleural mesothelioma	UCH proteinases; HATs acetylate histones; Transcriptional activation of mitochondrial biogenesis	5	High	1
FALSE	Medium	Master Protein	Q14690	Protein RRP5 homolog OS=Homo sapiens (Human) OX=9606 GN=PDCD11 PE=1 SV=3	0.023	1.232	1	1	1	1	1	1871	208.6	8.87	0	1	RNA metabolism OR transcription;other metabolic processes	cytosol;nucleus;other cell component	other molecular function	Pf00575, Pf05843	22984	ENSG00000148843	PDCD11	hsa:22984; Q14690; Q2TA92; Q5W093; Q6P2J3; Q86VQ8; Q9H4P1		Major pathway of rRNA processing in the nucleolus and cytosol; rRNA modification in the nucleus and cytosol	2	High	1
FALSE	High	Master Protein	P52948	Nuclear pore complex protein Nup98-Nup96 OS=Homo sapiens (Human) OX=9606 GN=NUP98 PE=1 SV=4	0	43.727	10	17	17	18	17	1817	197.5	6.4	305	17	cell organization and biogenesis;transport;other biological processes	other membranes;cytosol;nucleus;other cell component	transporter activity;nucleic acid binding activity;other molecular function	Pf04096, Pf12110	4928	ENSG00000110713	NUP98	hsa:4928; P52948; Q8IUT2; Q8WYB0; Q96E54; Q9H3Q4; Q9NT02; Q9UF57; Q9UHX0; Q9Y6J4; Q9Y6J5	SARS-CoV-2 innate immunity evasion and cell-specific immune response		1	High	1
FALSE	High	Master Protein	ENSEMBL:ENSBTAP00000007350	(Bos taurus) similar to Complement C4-A precursor	0	12.969	3	5	5	5	1	1742	192.9	7.44	162	5											0	High	1
FALSE	High	Master Protein	P01030	SWISS-PROT:P01030 (Bos taurus) similar to Complement C4-A precursor	0	13.192	3	5	5	5	1	1741	192.7	7.43	175	5	stress response;other biological processes	non-structural extracellular;other cell component	enzyme regulator activity	Pf00207, Pf01759, Pf01821, Pf01835, Pf07677, Pf07678, Pf07703, Pf17789, Pf17791	280678	ENSBTAG00000037533	C4A	bta:280678; E1BH06	Complement and coagulation cascades	Regulation of Insulin-like Growth Factor (IGF) transport and uptake by Insulin-like Growth Factor Binding Proteins (IGFBPs); Post-translational protein phosphorylation; Initial triggering of complement; Regulation of Complement cascade	5	High	1
FALSE	High	Master Protein	Q00610	Clathrin heavy chain 1 OS=Homo sapiens (Human) OX=9606 GN=CLTC PE=1 SV=5	0.004	2.567	1	1	1	1	1	1675	191.5	5.69	32	1	cell cycle OR cell proliferation;cell organization and biogenesis;other metabolic processes;transport;other biological processes	plasma membrane;other membranes;cytosol;cytoskeleton;ER/Golgi;other cytoplasmic organelle;other cell component	signal transduction activity or receptor binding;nucleic acid binding activity;other molecular function	Pf00637, Pf01394, Pf09268, Pf13838	1213	ENSG00000141367	CLTC	D3DU00; hsa:1213; Q00610; Q6N0A0; Q86TF2	Synaptic vesicle pathway; VEGFA-VEGFR2 signaling pathway; Ebola virus infection in host; Fragile X syndrome; 7q11.23 copy number variation syndrome; Complement and coagulation cascades	Recycling pathway of L1; MHC class II antigen presentation; ALK mutants bind TKIs; Signaling by ALK fusions and activated point mutants; Cargo recognition for clathrin-mediated endocytosis; EPH-ephrin mediated repulsion of cells; Nuclear events stimulated by ALK signaling in cancer; VLDLR internalisation and degradation; Lysosome Vesicle Biogenesis; Retrograde neurotrophin signalling; Formation o…	25	High	1
FALSE	High	Master Protein	P31327	Carbamoyl-phosphate synthase [ammonia], mitochondrial OS=Homo sapiens (Human) OX=9606 GN=CPS1 PE=1 SV=2	0	37.809	14	13	13	13	13	1500	164.8	6.74	281	13	other metabolic processes;stress response;developmental processes;other biological processes	other membranes;mitochondrion;nucleus;other cell component	other molecular function	Pf00117, Pf00988, Pf02142, Pf02786, Pf02787	1373	ENSG00000021826	CPS1	B7Z818; hsa:1373; J3KQL0; O43774; P31327; Q53TL5; Q59HF8; Q7Z5I5	Amino acid metabolism	Urea cycle	2	High	1
FALSE	High	Master Protein	ENSEMBL:ENSBTAP00000024146	(Bos taurus) similar to alpha-2-macroglobulin isoform 1	0	15.177	6	7	7	7	7	1477	164.2	6.02	92	7											0	High	1
FALSE	High	Master Protein	P42704	Leucine-rich PPR motif-containing protein, mitochondrial OS=Homo sapiens (Human) OX=9606 GN=LRPPRC PE=1 SV=3	0	39.585	13	19	19	19	19	1394	157.8	6.13	304	19	transport;other biological processes	other membranes;cytoskeleton;mitochondrion;nucleus;other cell component	cytoskeletal activity;nucleic acid binding activity;other molecular function	Pf01535	10128	ENSG00000138095	LRPPRC	A0PJE3; A8K1V1; hsa:10128; P42704; Q53PC0; Q53QN7; Q6ZUD8; Q7Z7A6; Q96D84	Ciliary landscape	Respiratory electron transport; TP53 Regulates Metabolic Genes; Cytoprotection by HMOX1	4	High	1
FALSE	High	Master Protein	Q9P2E9	Ribosome-binding protein 1 OS=Homo sapiens (Human) OX=9606 GN=RRBP1 PE=1 SV=5	0	5.81	2	2	2	2	2	1410	152.4	8.6	85	2	protein metabolism;other metabolic processes;transport	other membranes;ER/Golgi;translational apparatus	other molecular function	Pf05104	6238	ENSG00000125844	RRBP1	A0A0A0MRV0; A2A2S6; A6NCN6; hsa:6238; O75300; O75301; Q5W165; Q96SB2; Q9BWP1; Q9H476; Q9P2E9	Ectoderm differentiation	Signaling by ALK fusions and activated point mutants	2	High	1
FALSE	High	Master Protein	Q6ZMQ8	Serine/threonine-protein kinase LMTK1 OS=Homo sapiens (Human) OX=9606 GN=AATK PE=1 SV=2	0.005	2.033	1	1	1	1	1	1374	144.5	4.56	29	1	protein metabolism;other metabolic processes;developmental processes	other membranes;other cell component	kinase activity;other molecular function	Pf07714	9625	ENSG00000181409	AATK	hsa:9625; O75136; Q6ZMQ8; Q6ZN31; Q86X28			0	High	1
FALSE	High	Master Protein	Q8NDV3	Structural maintenance of chromosomes protein 1B OS=Homo sapiens (Human) OX=9606 GN=SMC1B PE=2 SV=2	0.004	2.063	1	1	1	1	1	1235	143.8	7.66	34	1	cell cycle OR cell proliferation;cell organization and biogenesis	cytosol;nucleus;other cell component	nucleic acid binding activity;other molecular function	Pf02463, Pf06470	27127	ENSG00000077935	SMC1B	A0AV46; B0QY23; B0QY24; hsa:27127; Q5TIC3; Q6ZUF9; Q8NDV3; Q9Y3G5	Cell cycle; Cohesin complex - Cornelia de Lange syndrome	Meiotic synapsis	3	High	1
FALSE	Medium	Master Protein	P08183	ATP-dependent translocase ABCB1 OS=Homo sapiens (Human) OX=9606 GN=ABCB1 PE=1 SV=3	0.038	0.93	1	1	1	1	1	1280	141.4	9	0	1	cell cycle OR cell proliferation;cell organization and biogenesis;transport;other biological processes	plasma membrane;other membranes;nucleus;other cell component	transporter activity;other molecular function	Pf00005, Pf00664	5243	ENSG00000085563	ABCB1	A8K294; B5AK60; hsa:5243; P08183; Q12755; Q14812	Codeine and morphine metabolism; Drug induction of bile acid pathway; Allograft rejection; Constitutive androstane receptor pathway; Pregnane X receptor pathway; Vitamin D receptor pathway; Nuclear receptors meta-pathway; Nuclear receptors in lipid metabolism and toxicity; Imatinib and chronic myeloid leukemia; lncRNA-mediated mechanisms of therapeutic resistance; Male infertility; Proximal tubul…	ABC-family proteins mediated transport; Abacavir transmembrane transport; Atorvastatin ADME	15	High	1
FALSE	High	Master Protein	Q08211	ATP-dependent RNA helicase A OS=Homo sapiens (Human) OX=9606 GN=DHX9 PE=1 SV=4	0	37.496	10	11	11	13	11	1270	140.9	6.84	286	11	cell organization and biogenesis;DNA metabolism;RNA metabolism OR transcription;other metabolic processes;stress response;transport;other biological processes	cytosol;cytoskeleton;translational apparatus;nucleus;other cell component	nucleic acid binding activity;other molecular function	Pf00035, Pf00270, Pf00271, Pf04408, Pf07717	1660	ENSG00000135829	DHX9	B2RNV4; hsa:1660; Q05CI5; Q08211; Q12803; Q32Q22; Q5VY62; Q6PD69; Q99556	MECP2 and associated Rett syndrome; mRNA processing	mRNA Splicing - Major Pathway; RIP-mediated NFkB activation via ZBP1; DEx/H-box helicases activate type I IFN and inflammatory cytokines production	5	High	1
FALSE	High	Master Protein	Q99700	Ataxin-2 OS=Homo sapiens (Human) OX=9606 GN=ATXN2 PE=1 SV=2	0	3.008	1	1	1	1	1	1313	140.2	9.57	0	1	cell organization and biogenesis;RNA metabolism OR transcription;other metabolic processes;transport;other biological processes	cytosol;ER/Golgi;other cell component	signal transduction activity or receptor binding;other molecular function	Pf06741, Pf07145, Pf14438	6311	ENSG00000204842	ATXN2	A6NLD4; hsa:6311; Q24JQ7; Q6ZQZ7; Q99493; Q99700	Parkinson's disease pathway; EGF/EGFR signaling pathway		2	High	1
FALSE	High	Master Protein	P02452	Collagen alpha-1(I) chain OS=Homo sapiens (Human) OX=9606 GN=COL1A1 PE=1 SV=5	0.004	2.113	1	1	1	2	1	1464	138.9	5.8	46	1											0	High	1
FALSE	High	Master Protein	Q6P1X5	Transcription initiation factor TFIID subunit 2 OS=Homo sapiens (Human) OX=9606 GN=TAF2 PE=1 SV=3	0	4.041	2	2	2	2	2	1199	136.9	8.19	79	2	cell cycle OR cell proliferation;cell organization and biogenesis;protein metabolism;RNA metabolism OR transcription;other metabolic processes;other biological processes	nucleus	nucleic acid binding activity;other molecular function		6873	ENSG00000064313	TAF2	B2RE82; hsa:6873; O43487; O43604; O60668; Q6P1X5; Q86WW7; Q8IWK4		Regulation of TP53 Activity through Phosphorylation; RNA Polymerase II Pre-transcription Events; HIV Transcription Initiation; RNA Polymerase II HIV Promoter Escape; RNA Polymerase II Promoter Escape; RNA Polymerase II Transcription Pre-Initiation And Promoter Opening; RNA Polymerase II Transcription Initiation	9	High	1
FALSE	High	Master Protein	Q86VP6	Cullin-associated NEDD8-dissociated protein 1 OS=Homo sapiens (Human) OX=9606 GN=CAND1 PE=1 SV=2	0	34.61	13	14	14	14	14	1230	136.3	5.78	262	14	cell organization and biogenesis;protein metabolism;other metabolic processes;other biological processes	non-structural extracellular;cytosol;ER/Golgi;nucleus;other cell component	other molecular function	Pf08623	55832	ENSG00000111530	CAND1	B2RAU3; hsa:55832; O94918; Q6PIY4; Q86VP6; Q8NDJ4; Q96JZ9; Q96T19; Q9BTC4; Q9H0G2; Q9P0H7; Q9UF85	Endoderm differentiation	Neutrophil degranulation; Neddylation; Iron uptake and transport	4	High	1
FALSE	High	Master Protein	P55265	Double-stranded RNA-specific adenosine deaminase OS=Homo sapiens (Human) OX=9606 GN=ADAR PE=1 SV=4	0	51.293	14	18	18	19	18	1226	136	8.65	389	18	cell organization and biogenesis;RNA metabolism OR transcription;other metabolic processes;stress response;transport;developmental processes;other biological processes	nucleus;other cell component	nucleic acid binding activity;other molecular function	Pf00035, Pf02137, Pf02295	103	ENSG00000160710	ADAR	B1AQQ9; B1AQR0; D3DV76; hsa:103; O15223; O43859; O43860; P55265; Q9BYM3; Q9BYM4	Measles virus infection; Cytosolic DNA-sensing pathway	Interferon alpha/beta signaling; C6 deamination of adenosine; Formation of editosomes by ADAR proteins	5	High	1
FALSE	Medium	Master Protein	O95347	Structural maintenance of chromosomes protein 2 OS=Homo sapiens (Human) OX=9606 GN=SMC2 PE=1 SV=2	0.026	1.142	1	1	1	1	1	1197	135.6	8.43	0	1	cell cycle OR cell proliferation;cell organization and biogenesis;other biological processes	cytosol;nucleus;other cell component	nucleic acid binding activity;other molecular function	Pf02463, Pf06470	10592	ENSG00000136824	SMC2	hsa:10592; O95347; Q6IEE0; Q9P1P2	Retinoblastoma gene in cancer	Condensation of Prophase Chromosomes; Condensation of Prometaphase Chromosomes	3	High	1
FALSE	High	Master Protein	Q15393	Splicing factor 3B subunit 3 OS=Homo sapiens (Human) OX=9606 GN=SF3B3 PE=1 SV=4	0	74.678	21	23	25	28	23	1217	135.5	5.26	608	23	protein metabolism;RNA metabolism OR transcription;other metabolic processes;other biological processes	nucleus	nucleic acid binding activity;other molecular function	Pf03178, Pf10433	23450	ENSG00000189091	SF3B3	hsa:23450; Q15393; Q6NTI8; Q96GC0; Q9BPY2; Q9UFX7; Q9UJ29	mRNA processing	mRNA Splicing - Major Pathway; mRNA Splicing - Minor Pathway	3	High	1
FALSE	High	Master Protein	Q12768	WASH complex subunit 5 OS=Homo sapiens (Human) OX=9606 GN=WASHC5 PE=1 SV=1	0	180.321	34	46	53	66	46	1159	134.2	6.98	1488	46	cell cycle OR cell proliferation;cell organization and biogenesis;transport;other biological processes	other membranes;cytosol;ER/Golgi;nucleus;other cytoplasmic organelle;other cell component		Pf10266	9897	ENSG00000164961	WASHC5	A8K4R7; hsa:9897; Q12768; Q3KQX5; Q8TBQ2			0	High	1
FALSE	High	Master Protein	Q9H0H0	Integrator complex subunit 2 OS=Homo sapiens (Human) OX=9606 GN=INTS2 PE=1 SV=2	0.008	1.722	1	1	1	1	1	1204	134.2	6.05	33	1	RNA metabolism OR transcription;other metabolic processes	other membranes;nucleus;other cell component		Pf14750	57508	ENSG00000108506	INTS2	hsa:57508; Q9H0H0; Q9ULD3		RNA polymerase II transcribes snRNA genes	1	High	1
FALSE	High	Master Protein	Q7L2E3	ATP-dependent RNA helicase DHX30 OS=Homo sapiens (Human) OX=9606 GN=DHX30 PE=1 SV=1	0	98.074	28	34	36	39	34	1194	133.9	8.78	914	34	cell organization and biogenesis;developmental processes	cytosol;mitochondrion;other cell component	nucleic acid binding activity;other molecular function	Pf00270, Pf00271, Pf04408, Pf07717	22907	ENSG00000132153	DHX30	A8K5F1; hsa:22907; O94965; Q7L2E3; Q7Z753; Q96CH4; Q9NUQ0			0	High	1
FALSE	High	Master Protein	P30876	DNA-directed RNA polymerase II subunit RPB2 OS=Homo sapiens (Human) OX=9606 GN=POLR2B PE=1 SV=1	0	3.232	2	2	2	2	2	1174	133.8	6.87	19	2	RNA metabolism OR transcription;other metabolic processes	nucleus	nucleic acid binding activity;other molecular function	Pf00562, Pf04560, Pf04561, Pf04563, Pf04565, Pf04566, Pf04567	5431	ENSG00000047315	POLR2B	A8K1A8; hsa:5431; P30876; Q8IZ61	Pyrimidine metabolism; Eukaryotic transcription initiation	mRNA Splicing - Major Pathway; Transcriptional regulation by small RNAs; Processing of Capped Intron-Containing Pre-mRNA; Estrogen-dependent gene expression; Activation of anterior HOX genes in hindbrain development during early embryogenesis; Inhibition of DNA recombination at telomere; mRNA Splicing - Minor Pathway; PIWI-interacting RNA (piRNA) biogenesis; FGFR2 alternative splicing; Formation …	43	High	1
FALSE	High	Master Protein	P23458	Tyrosine-protein kinase JAK1 OS=Homo sapiens (Human) OX=9606 GN=JAK1 PE=1 SV=2	0	26.755	10	11	11	12	11	1154	133.2	7.55	192	11	protein metabolism;other metabolic processes;stress response;signal transduction;other biological processes	other membranes;cytosol;cytoskeleton;nucleus;other cytoplasmic organelle;other cell component	signal transduction activity or receptor binding;kinase activity;other molecular function	Pf07714, Pf17887, Pf18377, Pf18379	3716	ENSG00000162434	JAK1	hsa:3716; P23458; Q59GQ2; Q9UD26	IL-5 signaling pathway; Thyroid stimulating hormone (TSH) signaling pathway; Leptin signaling pathway; Prolactin signaling pathway; IL-7 signaling pathway; IL-17 signaling pathway; Type III interferon signaling; IL-9 signaling pathway; Thymic stromal lymphopoietin (TSLP) signaling pathway; Interleukin-11 signaling pathway; Oncostatin M signaling pathway; IL-3 signaling pathway; TCA cycle nutrient…	Interleukin receptor SHC signaling; Potential therapeutics for SARS; RAF/MAP kinase cascade; Interleukin-4 and Interleukin-13 signaling; Interleukin-6 signaling; Regulation of IFNG signaling; Signaling by CSF3 (G-CSF); Inactivation of CSF3 (G-CSF) signaling; MAPK3 (ERK1) activation; MAPK1 (ERK2) activation; IL-6-type cytokine receptor ligand interactions; Interleukin-20 family signaling; Interleu…	69	High	1
FALSE	High	Master Protein	Q9HD20	Manganese-transporting ATPase 13A1 OS=Homo sapiens (Human) OX=9606 GN=ATP13A1 PE=1 SV=2	0	87.52	21	29	32	35	29	1204	132.9	8.13	831	29	transport;other biological processes	other membranes;ER/Golgi	transporter activity;other molecular function	Pf00122, Pf00702	57130	ENSG00000105726	ATP13A1	B3KPJ2; B3KTA7; hsa:57130; Q6NT90; Q6ZMG7; Q9H6C6; Q9HD20		Ion transport by P-type ATPases	1	High	1
FALSE	Medium	Master Protein	O94979	Protein transport protein Sec31A OS=Homo sapiens (Human) OX=9606 GN=SEC31A PE=1 SV=3	0.014	1.398	1	1	1	1	1	1220	132.9	6.89	25	1	cell organization and biogenesis;transport;other biological processes	other membranes;cytosol;ER/Golgi;other cell component	other molecular function	Pf12931	22872	ENSG00000138674	SEC31A	B4DIW6; B7ZKZ7; B7ZL00; H7C2W3; hsa:22872; O94979; Q17RR5; Q5H9P6; Q5XG74; Q659G7; Q6ZU90; Q7LCX9; Q86TJ0; Q8IZH4; Q9P048; Q9P0A6; Q9UM05; Q9UM06	Sterol regulatory element-binding proteins (SREBP) signaling	MHC class II antigen presentation; Signaling by ALK fusions and activated point mutants; COPII-mediated vesicle transport; Antigen Presentation: Folding, assembly and peptide loading of class I MHC; XBP1(S) activates chaperone genes	6	High	1
FALSE	High	Master Protein	Q9BTW9	Tubulin-specific chaperone D OS=Homo sapiens (Human) OX=9606 GN=TBCD PE=1 SV=2	0	14.065	6	6	6	6	6	1192	132.5	6.19	114	6	cell cycle OR cell proliferation;cell organization and biogenesis;developmental processes;other biological processes	plasma membrane;other membranes;cytoskeleton;other cell component	enzyme regulator activity;cytoskeletal activity;other molecular function	Pf12612	6904	ENSG00000141556	TBCD	hsa:6904; O95458; Q7L8K1; Q8IXP6; Q8NAX0; Q8WYH4; Q96E74; Q9BTW9; Q9UF82; Q9UG46; Q9Y2J3		Post-chaperonin tubulin folding pathway	1	High	1
FALSE	Medium	Master Protein	Q9P2F6	Rho GTPase-activating protein 20 OS=Homo sapiens (Human) OX=9606 GN=ARHGAP20 PE=1 SV=2	0.026	1.084	1	1	1	1	1	1191	132.5	7.99	0	1	signal transduction;other biological processes	cytosol	enzyme regulator activity	Pf00620, Pf00788	57569	ENSG00000137727	ARHGAP20	A8K8C5; B0YIW7; B0YIW8; hsa:57569; Q6RJU1; Q6RJU2; Q6RJU3; Q6RJU5; Q8IXS1; Q9P2F6		CDC42 GTPase cycle; RAC1 GTPase cycle; RHOA GTPase cycle	3	High	1
FALSE	High	Master Protein	Q9Y2Q0	Phospholipid-transporting ATPase IA OS=Homo sapiens (Human) OX=9606 GN=ATP8A1 PE=1 SV=1	0	49.828	18	18	18	18	18	1164	131.3	6.84	434	18	cell organization and biogenesis;transport;other biological processes	plasma membrane;other membranes;ER/Golgi;other cytoplasmic organelle;other cell component	transporter activity;other molecular function	Pf00122, Pf13246, Pf16209, Pf16212	10396	ENSG00000124406	ATP8A1	hsa:10396; Q32M35; Q32M36; Q4W5J7; Q4W5P2; Q9Y2Q0	Peptide GPCRs	Neutrophil degranulation; Ion transport by P-type ATPases	3	High	1
FALSE	High	Master Protein	Q9C0E2	Exportin-4 OS=Homo sapiens (Human) OX=9606 GN=XPO4 PE=1 SV=2	0	42.499	14	15	15	15	15	1151	130.1	5.05	400	15	transport;other biological processes	cytosol;nucleus;other cell component	other molecular function		64328	ENSG00000132953	XPO4	hsa:64328; Q5VUZ5; Q8N3V6; Q9C0E2; Q9H934	eIF5A regulation in response to inhibition of the nuclear export system		1	High	1
FALSE	High	Master Protein	P98196	Probable phospholipid-transporting ATPase IH OS=Homo sapiens (Human) OX=9606 GN=ATP11A PE=1 SV=3	0.004	2.081	1	1	1	1	1	1134	129.7	6.6	26	1	cell organization and biogenesis;transport;developmental processes;other biological processes	plasma membrane;other membranes;ER/Golgi;other cytoplasmic organelle;other cell component	transporter activity;other molecular function	Pf00122, Pf13246, Pf16209, Pf16212	23250	ENSG00000068650	ATP11A	hsa:23250; P98196; Q5VXT2	Lung fibrosis; Complement system in neuronal development and plasticity	Neutrophil degranulation; Ion transport by P-type ATPases	4	High	1
FALSE	High	Master Protein	Q8NB49	Phospholipid-transporting ATPase IG OS=Homo sapiens (Human) OX=9606 GN=ATP11C PE=1 SV=3	0	9.129	4	5	5	5	5	1132	129.4	6.67	97	5	cell organization and biogenesis;transport	plasma membrane;other membranes;ER/Golgi;other cytoplasmic organelle;other cell component	transporter activity;other molecular function	Pf00122, Pf13246, Pf16209, Pf16212	286410	ENSG00000101974	ATP11C	hsa:286410; Q5JT69; Q5JT70; Q5JT71; Q5JT72; Q5JT73; Q6ZND5; Q6ZU50; Q6ZUP7; Q70IJ9; Q70IK0; Q8NB49; Q8WX24	Complement system in neuronal development and plasticity	Ion transport by P-type ATPases	2	High	1
FALSE	High	Master Protein	O43861	Probable phospholipid-transporting ATPase IIB OS=Homo sapiens (Human) OX=9606 GN=ATP9B PE=2 SV=4	0.004	2.082	1	1	1	1	1	1147	129.2	7.61	0	1	cell organization and biogenesis;transport	plasma membrane;other membranes;ER/Golgi;other cytoplasmic organelle;other cell component	transporter activity;other molecular function	Pf00122, Pf00702, Pf16209, Pf16212	374868	ENSG00000166377	ATP9B	hsa:374868; O43861; O60872; Q08AD8; Q08AD9		Ion transport by P-type ATPases	1	High	1
FALSE	High	Master Protein	Q8WUM0	Nuclear pore complex protein Nup133 OS=Homo sapiens (Human) OX=9606 GN=NUP133 PE=1 SV=2	0	25.13	11	12	12	12	12	1156	128.9	5.1	216	12	cell organization and biogenesis;other metabolic processes;transport;developmental processes;other biological processes	other membranes;cytosol;nucleus;other cell component	other molecular function	Pf03177	55746	ENSG00000069248	NUP133	B2RAZ8; hsa:55746; Q5T8N0; Q8WUM0; Q9H9W2; Q9NV71; Q9NVC4	Ciliary landscape	Separation of Sister Chromatids; Resolution of Sister Chromatid Cohesion; RHO GTPases Activate Formins; HCMV Early Events; EML4 and NUDC in mitotic spindle formation; Transport of Mature mRNA derived from an Intron-Containing Transcript; Rev-mediated nuclear export of HIV RNA; NEP/NS2 Interacts with the Cellular Export Machinery; Amplification of signal from unattached kinetochores via a MAD2 inh…	36	High	1
FALSE	High	Master Protein	Q96QU8	Exportin-6 OS=Homo sapiens (Human) OX=9606 GN=XPO6 PE=1 SV=1	0	24.279	7	9	9	10	9	1125	128.8	6.35	220	9	transport	plasma membrane;other membranes;cytosol;nucleus;other cell component	other molecular function	Pf03810, Pf08389	23214	ENSG00000169180	XPO6	A1L3W4; D3DWF9; hsa:23214; Q2YDX3; Q53G88; Q68G50; Q76N88; Q96CP8; Q96QU8; Q9BT21			0	High	1
FALSE	High	Master Protein	Q9P2R3	Rabankyrin-5 OS=Homo sapiens (Human) OX=9606 GN=ANKFY1 PE=1 SV=2	0	38.266	12	15	15	15	14	1169	128.3	6.1	313	15	cell organization and biogenesis;transport;other biological processes	other membranes;cytosol;other cytoplasmic organelle;other cell component	other molecular function	Pf00023, Pf00651, Pf01363, Pf12796, Pf13637, Pf13857	51479	ENSG00000185722	ANKFY1	A8KA65; hsa:51479; Q5RKV4; Q9P2R3; Q9ULG5		RHOD GTPase cycle	1	High	1	Acetyl [N-Term]
FALSE	Medium	Master Protein	Q93009	Ubiquitin carboxyl-terminal hydrolase 7 OS=Homo sapiens (Human) OX=9606 GN=USP7 PE=1 SV=2	0.026	1.103	1	1	1	1	1	1102	128.2	5.55	0	1	protein metabolism;DNA metabolism;other metabolic processes;stress response;other biological processes	cytosol;nucleus;other cell component	other molecular function	Pf00443, Pf00917, Pf12436, Pf14533	7874	ENSG00000187555	USP7	A6NMY8; B7Z815; H0Y3G8; hsa:7874; Q93009	Nucleotide excision repair in xeroderma pigmentosum	Synthesis of active ubiquitin: roles of E1 and E2 enzymes; Ub-specific processing proteases; Regulation of TP53 Degradation; Formation of TC-NER Pre-Incision Complex; Dual incision in TC-NER; Gap-filling DNA repair synthesis and ligation in TC-NER; Regulation of PTEN localization	9	High	1
FALSE	High	Master Protein	P55160	Nck-associated protein 1-like OS=Homo sapiens (Human) OX=9606 GN=NCKAP1L PE=1 SV=3	0	98.483	20	26	30	37	26	1127	128.1	6.86	671	26	cell organization and biogenesis;developmental processes;signal transduction;other biological processes	plasma membrane;other membranes;cytosol;other cell component	enzyme regulator activity;other molecular function	Pf09735	3071	ENSG00000123338	NCKAP1L	B4DUT5; hsa:3071; P55160; Q52LW0	Microglia pathogen phagocytosis pathway; TYROBP causal network in microglia	Regulation of actin dynamics for phagocytic cup formation; FCGR3A-mediated phagocytosis; Neutrophil degranulation; RAC1 GTPase cycle; RHO GTPases Activate WASPs and WAVEs; RAC2 GTPase cycle; RAC3 GTPase cycle; VEGFA-VEGFR2 Pathway	10	High	1	Acetyl [N-Term]
FALSE	High	Master Protein	Q9H9Y6	DNA-directed RNA polymerase I subunit RPA2 OS=Homo sapiens (Human) OX=9606 GN=POLR1B PE=1 SV=2	0	47.236	17	18	18	19	18	1135	128.1	7.83	395	18	cell organization and biogenesis;RNA metabolism OR transcription;other metabolic processes;developmental processes	cytosol;nucleus;other cell component	nucleic acid binding activity;other molecular function	Pf00562, Pf04560, Pf04561, Pf04563, Pf04565, Pf06883	84172	ENSG00000125630	POLR1B	B7Z6Y7; B7Z823; F5GZX4; F8W898; hsa:84172; Q2TAM4; Q585T5; Q6ZRR2; Q9H9D3; Q9H9Y6	Pyrimidine metabolism; Eukaryotic transcription initiation; 2q13 copy number variation syndrome	B-WICH complex positively regulates rRNA expression; NoRC negatively regulates rRNA expression; RNA Polymerase I Promoter Escape; RNA Polymerase I Transcription Initiation; RNA Polymerase I Transcription Termination	8	High	1
FALSE	High	Master Protein	Q9H6R4	Nucleolar protein 6 OS=Homo sapiens (Human) OX=9606 GN=NOL6 PE=1 SV=2	0	32.687	13	14	14	14	14	1146	127.5	7.64	336	14	RNA metabolism OR transcription;other metabolic processes;transport	mitochondrion;nucleus;other cell component		Pf03813, Pf17403, Pf17404, Pf17405, Pf17406, Pf17407	65083	ENSG00000165271	NOL6	hsa:65083; Q5T5M3; Q5T5M4; Q7L4G6; Q8N6I0; Q8TEY9; Q8TEZ0; Q8TEZ1; Q9H675; Q9H6R4		Major pathway of rRNA processing in the nucleolus and cytosol; rRNA modification in the nucleus and cytosol	2	High	1
FALSE	High	Master Protein	Q12965	Unconventional myosin-Ie OS=Homo sapiens (Human) OX=9606 GN=MYO1E PE=1 SV=2	0	56.629	20	21	21	22	17	1108	127	8.92	461	21	cell organization and biogenesis;other metabolic processes;transport;developmental processes;signal transduction;other biological processes	plasma membrane;other membranes;cytoskeleton;other cell component	cytoskeletal activity;other molecular function	Pf00018, Pf00063, Pf06017	4643	ENSG00000157483	MYO1E	hsa:4643; Q12965; Q14778	Primary focal segmental glomerulosclerosis (FSGS); Nephrotic syndrome		2	High	1
FALSE	High	Master Protein	Q16531	DNA damage-binding protein 1 OS=Homo sapiens (Human) OX=9606 GN=DDB1 PE=1 SV=1	0	32.844	13	15	15	15	15	1140	126.9	5.26	169	15	cell-cell signaling;protein metabolism;DNA metabolism;other metabolic processes;stress response;signal transduction;other biological processes	nucleus;other cell component	nucleic acid binding activity;other molecular function	Pf03178, Pf10433	1642	ENSG00000167986	DDB1	A6NG77; B2R648; B4DG00; hsa:1642; O15176; Q13289; Q16531; Q58F96	Hippo-Merlin signaling dysregulation; Hepatitis B infection; Nucleotide excision repair; DNA repair pathways, full network; Nucleotide excision repair in xeroderma pigmentosum	Formation of Incision Complex in GG-NER; DNA Damage Recognition in GG-NER; Dual Incision in GG-NER; Neddylation; Formation of TC-NER Pre-Incision Complex; Dual incision in TC-NER; Gap-filling DNA repair synthesis and ligation in TC-NER; Recognition of DNA damage by PCNA-containing replication complex	14	High	1
FALSE	High	Master Protein	Q14671	Pumilio homolog 1 OS=Homo sapiens (Human) OX=9606 GN=PUM1 PE=1 SV=3	0	13.308	4	5	5	6	1	1186	126.4	6.84	89	5	RNA metabolism OR transcription;other metabolic processes;other biological processes	cytosol;nucleus;other cell component	nucleic acid binding activity	Pf00806	9698	ENSG00000134644	PUM1	A8K6W4; B4DG92; D3DPN3; E9PCJ0; hsa:9698; Q14671; Q53HH5; Q5VXY7; Q9HAN1		Golgi Associated Vesicle Biogenesis	1	High	1
FALSE	High	Master Protein	Q93100	Phosphorylase b kinase regulatory subunit beta OS=Homo sapiens (Human) OX=9606 GN=PHKB PE=1 SV=3	0	24.185	11	11	11	11	11	1093	124.8	6.95	237	11	protein metabolism;other metabolic processes	plasma membrane;other membranes;cytosol;other cell component	other molecular function	Pf00723, Pf19292	5257	ENSG00000102893	PHKB	hsa:5257; Q8N4T5; Q93100	Glycogen synthesis and degradation	Glycogen breakdown (glycogenolysis)	2	High	1
FALSE	High	Master Protein	O00160	Unconventional myosin-If OS=Homo sapiens (Human) OX=9606 GN=MYO1F PE=1 SV=3	0	15.891	4	5	5	5	1	1098	124.8	9.11	169	5	cell organization and biogenesis;transport	plasma membrane;other membranes;cytosol;cytoskeleton;other cell component	cytoskeletal activity;other molecular function	Pf00018, Pf00063, Pf06017	4542	ENSG00000142347	MYO1F	hsa:4542; O00160; Q8WWN7			0	High	1
FALSE	High	Master Protein	O60518	Ran-binding protein 6 OS=Homo sapiens (Human) OX=9606 GN=RANBP6 PE=1 SV=2	0	14.69	4	4	5	5	1	1105	124.6	5.01	187	4	transport	nucleus;other cell component	other molecular function	Pf02985, Pf13646, Pf18808, Pf18829	26953	ENSG00000137040	RANBP6	hsa:26953; O60518; Q5T7X4; Q7Z3V2; Q96E78			0	High	1
FALSE	High	Master Protein	Q92900	Regulator of nonsense transcripts 1 OS=Homo sapiens (Human) OX=9606 GN=UPF1 PE=1 SV=2	0	92.905	25	26	28	33	26	1129	124.3	6.61	645	26	cell cycle OR cell proliferation;cell organization and biogenesis;DNA metabolism;RNA metabolism OR transcription;other metabolic processes;stress response;transport;other biological processes	cytosol;nucleus;other cell component	nucleic acid binding activity;other molecular function	Pf09416, Pf13086, Pf13087, Pf18141	5976	ENSG00000005007	UPF1	hsa:5976; O00239; O43343; Q86Z25; Q92842; Q92900		Nonsense Mediated Decay (NMD) enhanced by the Exon Junction Complex (EJC); Nonsense Mediated Decay (NMD) independent of the Exon Junction Complex (EJC)	2	High	1
FALSE	Medium	Master Protein	P09619	Platelet-derived growth factor receptor beta OS=Homo sapiens (Human) OX=9606 GN=PDGFRB PE=1 SV=1	0.038	0.937	1	1	1	1	1	1106	123.9	4.98	26	1	cell cycle OR cell proliferation;cell organization and biogenesis;protein metabolism;other metabolic processes;stress response;developmental processes;signal transduction;other biological processes	plasma membrane;other membranes;ER/Golgi;nucleus;other cytoplasmic organelle;other cell component	signal transduction activity or receptor binding;kinase activity;other molecular function	Pf00047, Pf07679, Pf07714, Pf13927	5159	ENSG00000113721	PDGFRB	B5A957; hsa:5159; P09619; Q8N5L4	Glioblastoma signaling pathways; PDGF pathway; Focal adhesion; Osteoblast signaling; Imatinib and chronic myeloid leukemia; MAPK signaling pathway; Embryonic stem cell pluripotency pathways; Focal adhesion: PI3K-Akt-mTOR-signaling pathway; Clear cell renal cell carcinoma pathways; PI3K-Akt signaling pathway; Ras signaling; Hippo signaling regulation pathways; Hippo-Merlin signaling dysregulation;…	PIP3 activates AKT signaling; Constitutive Signaling by Aberrant PI3K in Cancer; PI5P, PP2A and IER3 Regulate PI3K/AKT Signaling; RAF/MAP kinase cascade; Downstream signal transduction	23	High	1
FALSE	High	Master Protein	Q9UIA9	Exportin-7 OS=Homo sapiens (Human) OX=9606 GN=XPO7 PE=1 SV=3	0	25.389	10	12	12	12	12	1087	123.8	6.32	197	12	transport	nucleus;other cell component	other molecular function	Pf03810	23039	ENSG00000130227	XPO7	hsa:23039; O94846; Q6PJK9; Q8NEK7; Q9UIA9			0	High	1
FALSE	High	Master Protein	Q15386	Ubiquitin-protein ligase E3C OS=Homo sapiens (Human) OX=9606 GN=UBE3C PE=1 SV=3	0	12.01	5	4	4	4	4	1083	123.8	6.71	94	4	protein metabolism;other metabolic processes	nucleus;other cell component	other molecular function	Pf00632	9690	ENSG00000009335	UBE3C	A4D235; A6NCP3; hsa:9690; Q15386; Q8TC15; Q96CR4; Q9UDU3		Antigen processing: Ubiquitination & Proteasome degradation	1	High	1
FALSE	High	Master Protein	P18206	Vinculin OS=Homo sapiens (Human) OX=9606 GN=VCL PE=1 SV=4	0	5.764	3	3	3	3	3	1134	123.7	5.66	61	3	cell adhesion;cell organization and biogenesis;developmental processes;other biological processes	non-structural extracellular;plasma membrane;other membranes;cytosol;cytoskeleton;other cell component	cytoskeletal activity;other molecular function	Pf01044	7414	ENSG00000035403	VCL	hsa:7414; P18206; Q16450; Q5SWX2; Q7Z3B8; Q8IXU7	Integrin-mediated cell adhesion; Primary focal segmental glomerulosclerosis (FSGS); Focal adhesion; VEGFA-VEGFR2 signaling pathway; MFAP5 effect on permeability and motility of endothelial cells via cytoskeleton rearrangement; Melanoma; Regulation of actin cytoskeleton	Signaling by ALK fusions and activated point mutants; Neutrophil degranulation; Signaling by BRAF and RAF1 fusions; Signaling by moderate kinase activity BRAF mutants; Paradoxical activation of RAF signaling by kinase inactive BRAF; Signaling downstream of RAS mutants; Signaling by RAF1 mutants; Platelet degranulation ; Smooth Muscle Contraction; MAP2K and MAPK activation; Signaling by high-kinas…	18	High	1
FALSE	High	Master Protein	O00410	Importin-5 OS=Homo sapiens (Human) OX=9606 GN=IPO5 PE=1 SV=4	0	78.167	22	23	26	32	20	1097	123.6	4.94	646	23	transport;other biological processes	nucleus;other cell component	enzyme regulator activity;other molecular function	Pf02985, Pf18808, Pf18816, Pf18829	3843	ENSG00000065150	IPO5	B4DZA0; hsa:3843; O00410; O15257; Q5T578; Q86XC7		vRNP Assembly	1	High	1
FALSE	High	Master Protein	Q9Y4D1	Disheveled-associated activator of morphogenesis 1 OS=Homo sapiens (Human) OX=9606 GN=DAAM1 PE=1 SV=2	0	44.032	15	17	17	17	17	1078	123.4	7.23	295	17	cell-cell signaling;cell organization and biogenesis;signal transduction	plasma membrane;other membranes;cytosol;cytoskeleton	cytoskeletal activity;other molecular function	Pf02181, Pf06367, Pf06371	23002	ENSG00000100592	DAAM1	hsa:23002; Q86U34; Q8N1Z8; Q8TB39; Q9Y4D1	Physico-chemical features and toxicity-associated pathways; Wnt signaling	RHO GTPases Activate Formins; CDC42 GTPase cycle; RHOC GTPase cycle; RHOA GTPase cycle; RHOB GTPase cycle; PCP/CE pathway	8	High	1
FALSE	High	Master Protein	Q6PKG0	La-related protein 1 OS=Homo sapiens (Human) OX=9606 GN=LARP1 PE=1 SV=2	0	14.766	6	6	6	6	6	1096	123.4	8.82	89	6	cell cycle OR cell proliferation;protein metabolism;other metabolic processes;stress response;signal transduction;other biological processes	cytosol;other cell component	translation activity;nucleic acid binding activity;other molecular function	Pf05383	23367	ENSG00000155506	LARP1	hsa:23367; O94836; Q6PKG0; Q8N4M2; Q8NB73; Q9UFD7	SARS-CoV-2 innate immunity evasion and cell-specific immune response; Network map of SARS-CoV-2 signaling pathway	SARS-CoV-2 activates/modulates innate and adaptive immune responses	3	High	1
FALSE	Medium	Master Protein	P33076	MHC class II transactivator OS=Homo sapiens (Human) OX=9606 GN=CIITA PE=1 SV=3	0.02	1.254	1	1	1	1	1	1130	123.4	5.47	0	1	stress response;other biological processes	cytosol;nucleus	nucleic acid binding activity;kinase activity;other molecular function	Pf05729, Pf13516	4261	ENSG00000179583	CIITA	A0N0N9; D3DUG0; E9PFE0; hsa:4261; P33076; Q29675; Q8SNB8; Q96KL4	Genes associated with the development of rheumatoid arthritis; Type II interferon signaling	Interferon gamma signaling	3	High	1
FALSE	High	Master Protein	O14980	Exportin-1 OS=Homo sapiens (Human) OX=9606 GN=XPO1 PE=1 SV=1	0	39.791	15	15	15	16	15	1071	123.3	6.06	324	15	transport;other biological processes	other membranes;cytosol;nucleus;other cell component	nucleic acid binding activity;other molecular function	Pf03810, Pf08389, Pf08767, Pf18777, Pf18784, Pf18787	7514	ENSG00000082898	XPO1	A6NL14; A8K1K5; D6W5E2; hsa:7514; O14980; Q63HP8; Q68CP3; Q99433	eIF5A regulation in response to inhibition of the nuclear export system; 22q11.2 copy number variation syndrome	Separation of Sister Chromatids; Resolution of Sister Chromatid Cohesion; RHO GTPases Activate Formins; EML4 and NUDC in mitotic spindle formation; MAPK6/MAPK4 signaling; Rev-mediated nuclear export of HIV RNA; NEP/NS2 Interacts with the Cellular Export Machinery; Amplification of signal from unattached kinetochores via a MAD2 inhibitory signal; Heme signaling; Deactivation of the beta-catenin tr…	17	High	1
FALSE	Medium	Master Protein	Q7Z3V4	Ubiquitin-protein ligase E3B OS=Homo sapiens (Human) OX=9606 GN=UBE3B PE=1 SV=3	0.022	1.221	2	1	1	1	1	1068	123	8.19	0	1	protein metabolism;other metabolic processes		other molecular function	Pf00632	89910	ENSG00000151148	UBE3B	A5D8Z3; hsa:89910; Q05BX9; Q659F7; Q7Z3V4; Q7Z7Q1; Q9BXZ4		Antigen processing: Ubiquitination & Proteasome degradation	1	High	1
FALSE	High	Master Protein	Q9BSJ8	Extended synaptotagmin-1 OS=Homo sapiens (Human) OX=9606 GN=ESYT1 PE=1 SV=1	0	48.268	14	15	15	18	15	1104	122.8	5.83	428	15	cell organization and biogenesis;transport	plasma membrane;other membranes;ER/Golgi	other molecular function	Pf00168, Pf17047	23344	ENSG00000139641	ESYT1	A0FGR7; A8K2S2; hsa:23344; O94848; Q6PJN4; Q9BSJ8; Q9H6J1; Q9H6W2; Q9Y416		RAC1 GTPase cycle; RHOG GTPase cycle; RAC2 GTPase cycle; RAC3 GTPase cycle; RHOD GTPase cycle; RHOF GTPase cycle; Glycosphingolipid metabolism	7	High	1
FALSE	High	Master Protein	Q14139	Ubiquitin conjugation factor E4 A OS=Homo sapiens (Human) OX=9606 GN=UBE4A PE=1 SV=2	0	12.997	6	5	5	5	5	1066	122.5	5.24	95	5	protein metabolism;other metabolic processes;stress response	nucleus;other cell component	other molecular function	Pf04564, Pf10408	9354	ENSG00000110344	UBE4A	B0YJB6; hsa:9354; Q14139; Q2M1H0; Q6P5T4; Q7Z639		Antigen processing: Ubiquitination & Proteasome degradation	1	High	1
FALSE	High	Master Protein	O43156	TELO2-interacting protein 1 homolog OS=Homo sapiens (Human) OX=9606 GN=TTI1 PE=1 SV=3	0	15.145	6	6	6	6	6	1089	122	5.97	136	6	cell organization and biogenesis;other biological processes	nucleus;other cell component			9675	ENSG00000101407	TTI1	D6W4K3; hsa:9675; O43156; Q5JX67; Q96A38; Q9BR47; Q9H4K0	Fragile X syndrome; Malignant pleural mesothelioma		2	High	1
FALSE	High	Master Protein	Q9NZB2	Constitutive coactivator of PPAR-gamma-like protein 1 OS=Homo sapiens (Human) OX=9606 GN=FAM120A PE=1 SV=2	0	10.973	6	5	5	5	5	1118	121.8	8.88	98	5		plasma membrane;other membranes;cytosol;nucleus			23196	ENSG00000048828	FAM120A	A6NGU0; C4AMC6; hsa:23196; O60649; Q14688; Q4VXF4; Q4VXF5; Q4VXG2; Q86V69; Q96I21; Q9NZB1; Q9NZB2	VEGFA-VEGFR2 signaling pathway		1	High	1
FALSE	High	Master Protein	O60264	SWI/SNF-related matrix-associated actin-dependent regulator of chromatin subfamily A member 5 OS=Homo sapiens (Human) OX=9606 GN=SMARCA5 PE=1 SV=1	0	6.555	3	3	3	3	3	1052	121.8	8.09	41	3	cell organization and biogenesis;protein metabolism;RNA metabolism OR transcription;other metabolic processes;other biological processes	nucleus;other cell component	nucleic acid binding activity;other molecular function	Pf00176, Pf00271, Pf09110, Pf09111	8467	ENSG00000153147	SMARCA5	hsa:8467; O60264		Deposition of new CENPA-containing nucleosomes at the centromere; B-WICH complex positively regulates rRNA expression; Recruitment and ATM-mediated phosphorylation of repair and signaling proteins at DNA double strand breaks; NoRC negatively regulates rRNA expression	4	High	1
FALSE	High	Master Protein	O00159	Unconventional myosin-Ic OS=Homo sapiens (Human) OX=9606 GN=MYO1C PE=1 SV=4	0	5.825	2	3	3	3	3	1063	121.6	9.41	25	3	cell organization and biogenesis;stress response;transport;signal transduction;other biological processes	plasma membrane;other membranes;cytosol;cytoskeleton;nucleus;other cell component	signal transduction activity or receptor binding;cytoskeletal activity;other molecular function	Pf00063, Pf00612, Pf06017	4641	ENSG00000197879	MYO1C	hsa:4641; O00159; Q4LE56; Q6NVJ7; Q86Y95	VEGFA-VEGFR2 signaling pathway; Insulin signaling	Translocation of SLC2A4 (GLUT4) to the plasma membrane; Regulation of actin dynamics for phagocytic cup formation; FCGR3A-mediated phagocytosis; Sensory processing of sound by inner hair cells of the cochlea; Sensory processing of sound by outer hair cells of the cochlea	7	High	1
FALSE	High	Master Protein	Q9NNW5	WD repeat-containing protein 6 OS=Homo sapiens (Human) OX=9606 GN=WDR6 PE=1 SV=1	0	5.638	2	3	3	3	3	1121	121.6	6.87	75	3	cell cycle OR cell proliferation;RNA metabolism OR transcription;other metabolic processes;other biological processes	plasma membrane;other membranes;cytosol;other cell component		Pf00400	11180	ENSG00000178252	WDR6	B4DHK2; hsa:11180; Q3MIT1; Q9NNW5; Q9UF63		RND2 GTPase cycle; RND1 GTPase cycle; RND3 GTPase cycle; RHOV GTPase cycle; RHOU GTPase cycle	5	High	1
FALSE	High	Master Protein	P53396	ATP-citrate synthase OS=Homo sapiens (Human) OX=9606 GN=ACLY PE=1 SV=3	0	81.97	26	27	29	31	27	1101	120.8	7.33	770	27	other metabolic processes	non-structural extracellular;cytosol;nucleus;other cytoplasmic organelle;other cell component	other molecular function	Pf00285, Pf00549, Pf02629, Pf16114	47	ENSG00000131473	ACLY	B4DIM0; B4E3P0; hsa:47; P53396; Q13037; Q9BRL0	Sterol regulatory element-binding proteins (SREBP) signaling; TCA cycle and deficiency of pyruvate dehydrogenase complex (PDHc); Fatty acid biosynthesis; Amino acid metabolism; Lipid metabolism pathway; Clear cell renal cell carcinoma pathways; Metabolic reprogramming in colon cancer	Neutrophil degranulation; ChREBP activates metabolic gene expression; Fatty acyl-CoA biosynthesis	10	High	1
FALSE	High	Master Protein	Q8TF46	DIS3-like exonuclease 1 OS=Homo sapiens (Human) OX=9606 GN=DIS3L PE=1 SV=2	0.004	2.357	2	1	1	1	1	1054	120.7	6.54	17	1	RNA metabolism OR transcription;other metabolic processes	plasma membrane;other membranes;cytosol;cytoskeleton;other cytoplasmic organelle;other cell component	nucleic acid binding activity;other molecular function	Pf00773, Pf17215, Pf17216, Pf17849	115752	ENSG00000166938	DIS3L	hsa:115752; Q8N1N8; Q8TF46; Q8WTU9; Q96CM7			0	High	1
FALSE	High	Master Protein	Q15032	R3H domain-containing protein 1 OS=Homo sapiens (Human) OX=9606 GN=R3HDM1 PE=1 SV=3	0	3.344	1	1	1	1	1	1099	120.6	8.75	28	1				Pf01424, Pf12752	23518	ENSG00000048991	R3HDM1	A8K1V0; B3KXQ9; E9PBB4; E9PG42; G5E9G8; hsa:23518; Q15032; Q8IW32			0	High	1
FALSE	High	Master Protein	Q9NX05	Constitutive coactivator of PPAR-gamma-like protein 2 OS=Homo sapiens (Human) OX=9606 GN=FAM120C PE=1 SV=3	0	12.725	5	4	4	4	4	1096	120.5	9.03	108	4		nucleus			54954	ENSG00000184083	FAM120C	B2RMT7; hsa:54954; Q9NX05			0	High	1
FALSE	High	Master Protein	P57678	Gem-associated protein 4 OS=Homo sapiens (Human) OX=9606 GN=GEMIN4 PE=1 SV=2	0	9.44	3	3	3	3	3	1058	120	6.04	42	3	cell organization and biogenesis;RNA metabolism OR transcription;other metabolic processes	cytosol;nucleus;other cell component	other molecular function		50628	ENSG00000179409	GEMIN4	hsa:50628; P57678; Q9NZS7; Q9UG32; Q9Y4Q2		SARS-CoV-2 modulates host translation machinery; snRNP Assembly	2	High	1
FALSE	High	Master Protein	O15397	Importin-8 OS=Homo sapiens (Human) OX=9606 GN=IPO8 PE=1 SV=2	0	32.146	11	10	10	10	10	1037	119.9	5.16	366	10	transport;signal transduction	cytosol;nucleus	other molecular function	Pf03810, Pf08506	10526	ENSG00000133704	IPO8	B7Z7M3; hsa:10526; O15397		Transcriptional regulation by small RNAs	1	High	1
FALSE	High	Master Protein	O95486	Protein transport protein Sec24A OS=Homo sapiens (Human) OX=9606 GN=SEC24A PE=1 SV=2	0	24.97	8	8	8	9	8	1093	119.7	7.66	215	8	cell organization and biogenesis;transport;other biological processes	other membranes;cytosol;ER/Golgi	other molecular function	Pf00626, Pf04810, Pf04811, Pf04815, Pf08033	10802	ENSG00000113615	SEC24A	A8MVW3; hsa:10802; O95486; Q8WUV2; Q96GP7	Sterol regulatory element-binding proteins (SREBP) signaling	MHC class II antigen presentation; COPII-mediated vesicle transport; SARS-CoV-2 activates/modulates innate and adaptive immune responses; Cargo concentration in the ER; Regulation of cholesterol biosynthesis by SREBP (SREBF); Antigen Presentation: Folding, assembly and peptide loading of class I MHC	7	High	1
FALSE	High	Master Protein	O95373	Importin-7 OS=Homo sapiens (Human) OX=9606 GN=IPO7 PE=1 SV=1	0	64.744	15	18	18	21	18	1038	119.4	4.82	634	18	stress response;transport;other biological processes	cytosol;nucleus	enzyme regulator activity;other molecular function	Pf03810, Pf08506	10527	ENSG00000205339	IPO7	A6NNM5; B2R786; hsa:10527; O95373; Q1RMF7; Q9H177; Q9NTE3			0	High	1	Acetyl [N-Term]
FALSE	High	Master Protein	O00329	Phosphatidylinositol 4,5-bisphosphate 3-kinase catalytic subunit delta isoform OS=Homo sapiens (Human) OX=9606 GN=PIK3CD PE=1 SV=2	0	11.077	5	5	5	5	5	1044	119.4	7.18	55	5	protein metabolism;other metabolic processes;stress response;transport;developmental processes;signal transduction;other biological processes	plasma membrane;other membranes;cytosol;other cell component	kinase activity;other molecular function	Pf00454, Pf00613, Pf00792, Pf00794, Pf02192	5293	ENSG00000171608	PIK3CD	A6NCG0; G1FFP1; hsa:5293; O00329; O15445; Q5SR49	AMP-activated protein kinase (AMPK) signaling; MicroRNAs in cardiomyocyte hypertrophy; Alzheimer's disease and miRNA effects; Glioblastoma signaling pathways; IL-3 signaling pathway; Focal adhesion; Overview of nanoparticle effects; Angiopoietin-like protein 8 regulatory pathway; Chemokine signaling pathway; Embryonic stem cell pluripotency pathways; Focal adhesion: PI3K-Akt-mTOR-signaling pathwa…	Antigen activates B Cell Receptor (BCR) leading to generation of second messengers; PIP3 activates AKT signaling; Synthesis of PIPs at the plasma membrane; Constitutive Signaling by Aberrant PI3K in Cancer; PI5P, PP2A and IER3 Regulate PI3K/AKT Signaling; RET signaling; Erythropoietin activates Phosphoinositide-3-kinase (PI3K); Interleukin receptor SHC signaling; Regulation of signaling by CBL	54	High	1
FALSE	Medium	Master Protein	Q14DG7	Transmembrane protein 132B OS=Homo sapiens (Human) OX=9606 GN=TMEM132B PE=2 SV=2	0.023	1.25	1	1	1	1	1	1078	119.4	4.75	36	1		other membranes		Pf15705, Pf15706, Pf16070	114795	ENSG00000139364	TMEM132B	A2RRG8; hsa:114795; Q14DG7; Q8NA73; Q96JN9; Q96PY1			0	High	1
FALSE	High	Master Protein	O75146	Huntingtin-interacting protein 1-related protein OS=Homo sapiens (Human) OX=9606 GN=HIP1R PE=1 SV=2	0	63.48	20	22	22	23	21	1068	119.3	6.67	495	22	cell organization and biogenesis;transport;developmental processes;other biological processes	plasma membrane;other membranes;cytosol;cytoskeleton;mitochondrion;other cell component	cytoskeletal activity;other molecular function	Pf01608, Pf07651, Pf16515	9026	ENSG00000130787	HIP1R	A6NHQ6; hsa:9026; O75146; Q6NXG8; Q9UED9		Clathrin-mediated endocytosis; Golgi Associated Vesicle Biogenesis	2	High	1
FALSE	High	Master Protein	O60231	Pre-mRNA-splicing factor ATP-dependent RNA helicase DHX16 OS=Homo sapiens (Human) OX=9606 GN=DHX16 PE=1 SV=2	0	9.032	5	4	4	4	4	1041	119.2	6.8	54	4	RNA metabolism OR transcription;other metabolic processes	nucleus	other molecular function	Pf00270, Pf00271, Pf04408, Pf07717	8449	ENSG00000204560; ENSG00000206486; ENSG00000226171; ENSG00000231377; ENSG00000233049; ENSG00000233418; ENSG00000233561	DHX16	hsa:8449; O60231; O60322; Q5JP45; Q969X7; Q96QC1	mRNA processing	mRNA Splicing - Major Pathway	2	High	1
FALSE	High	Master Protein	Q05397	Focal adhesion kinase 1 OS=Homo sapiens (Human) OX=9606 GN=PTK2 PE=1 SV=2	0.006	1.877	1	1	1	1	1	1052	119.2	6.62	28	1	cell organization and biogenesis;protein metabolism;other metabolic processes;stress response;transport;developmental processes;signal transduction;other biological processes	plasma membrane;other membranes;cytosol;cytoskeleton;nucleus;other cell component	signal transduction activity or receptor binding;cytoskeletal activity;kinase activity;other molecular function	Pf00373, Pf03623, Pf07714, Pf18038	5747	ENSG00000169398	PTK2	B4E2N6; F5H4S4; hsa:5747; J3QT16; Q05397; Q14291; Q8IYN9; Q9UD85	Androgen receptor signaling pathway; Integrin-mediated cell adhesion; RANKL/RANK signaling pathway; Leptin signaling pathway; Prolactin signaling pathway; Corticotropin-releasing hormone signaling pathway; Alpha 6 beta 4 signaling pathway; Primary focal segmental glomerulosclerosis (FSGS); Apoptosis-related network due to altered Notch3 in ovarian cancer; Focal adhesion; Hepatocyte growth factor …	Regulation of actin dynamics for phagocytic cup formation; FCGR3A-mediated phagocytosis; Estrogen-dependent nuclear events downstream of ESR-membrane signaling; RHO GTPases Activate WASPs and WAVEs; RAF/MAP kinase cascade; VEGFA-VEGFR2 Pathway; MET activates PTK2 signaling; EPHB-mediated forward signaling; NCAM signaling for neurite out-growth; Signal regulatory protein family interactions; DCC m…	47	High	1
FALSE	High	Master Protein	Q8TEX9	Importin-4 OS=Homo sapiens (Human) OX=9606 GN=IPO4 PE=1 SV=2	0	23.183	7	8	9	9	8	1081	118.6	4.96	247	8	cell organization and biogenesis;transport	nucleus;other cell component	other molecular function	Pf02985, Pf03810, Pf13513	79711	ENSG00000196497; ENSG00000285248	IPO4	B2RN95; hsa:79711; Q2NL96; Q86TZ9; Q8NCG8; Q8TEX9; Q96SJ3; Q9BTI4; Q9H5L0			0	High	1	Acetyl [N-Term]
FALSE	High	Master Protein	Q5GLZ8	Probable E3 ubiquitin-protein ligase HERC4 OS=Homo sapiens (Human) OX=9606 GN=HERC4 PE=1 SV=1	0	4.591	3	2	2	2	2	1057	118.5	6.19	17	2	protein metabolism;other metabolic processes;other biological processes	cytosol;nucleus	other molecular function	Pf00415, Pf00632	26091	ENSG00000148634	HERC4	hsa:26091; Q5GC98; Q5GC99; Q5GCA0; Q5GLZ8; Q8IXP9; Q9HCH9		Antigen processing: Ubiquitination & Proteasome degradation	1	High	1
FALSE	High	Master Protein	Q5ST30	Valine--tRNA ligase, mitochondrial OS=Homo sapiens (Human) OX=9606 GN=VARS2 PE=1 SV=2	0	41.641	15	14	14	14	14	1063	118.4	7.02	357	14	protein metabolism;RNA metabolism OR transcription;other metabolic processes	cytosol;mitochondrion	other molecular function	Pf00133, Pf08264	57176	ENSG00000137411	VARS2	A2ABL7; B4DET4; B4E3P5; F5GXJ0; F5H323; hsa:57176; Q2M2A0; Q59FI1; Q5SQ96; Q5SS98; Q5ST30; Q6DKJ5; Q6ZV24; Q96GN2; Q96H77; Q96Q02; Q9H6R2; Q9UFH7		Mitochondrial tRNA aminoacylation	1	High	1
FALSE	High	Master Protein	P53992	Protein transport protein Sec24C OS=Homo sapiens (Human) OX=9606 GN=SEC24C PE=1 SV=3	0	61.963	19	20	21	25	20	1094	118.2	7.06	494	20	cell organization and biogenesis;transport;developmental processes	other membranes;cytosol;ER/Golgi	other molecular function	Pf00626, Pf04810, Pf04811, Pf04815, Pf08033	9632	ENSG00000176986	SEC24C	B4DZT4; hsa:9632; P53992; Q8WV25	Sterol regulatory element-binding proteins (SREBP) signaling	MHC class II antigen presentation; COPII-mediated vesicle transport; SARS-CoV-2 activates/modulates innate and adaptive immune responses; Cargo concentration in the ER; Regulation of cholesterol biosynthesis by SREBP (SREBF); Antigen Presentation: Folding, assembly and peptide loading of class I MHC	7	High	1
FALSE	High	Master Protein	Q96RT8	Gamma-tubulin complex component 5 OS=Homo sapiens (Human) OX=9606 GN=TUBGCP5 PE=1 SV=1	0	10.87	6	6	6	6	6	1024	118.2	5.9	102	6	cell cycle OR cell proliferation;cell organization and biogenesis	cytosol;cytoskeleton	cytoskeletal activity	Pf04130, Pf17681	114791	ENSG00000275835	TUBGCP5	E9PB12; hsa:114791; Q6IQ52; Q96PY8; Q96RT8	Prader-Willi and Angelman syndrome; 15q11.2 copy number variation syndrome	Recruitment of NuMA to mitotic centrosomes; Recruitment of mitotic centrosome proteins and complexes	4	High	1
FALSE	High	Master Protein	O15042	U2 snRNP-associated SURP motif-containing protein OS=Homo sapiens (Human) OX=9606 GN=U2SURP PE=1 SV=2	0.006	1.87	1	1	1	1	1	1029	118.2	8.47	0	1	RNA metabolism OR transcription;other metabolic processes	nucleus		Pf00076, Pf01805, Pf04818, Pf08312	23350	ENSG00000163714	U2SURP	A0PJ60; hsa:23350; O15042; Q0D2M1; Q2NKQ7; Q9BR70		mRNA Splicing - Major Pathway	1	High	1
FALSE	High	Master Protein	Q8IXT5	RNA-binding protein 12B OS=Homo sapiens (Human) OX=9606 GN=RBM12B PE=1 SV=2	0	46.84	20	17	17	18	17	1001	118	6.81	310	17	other biological processes	nucleus;other cell component		Pf00076	389677	ENSG00000183808	RBM12B	A8MYB5; hsa:389677; Q8IXT5			0	High	1
FALSE	High	Master Protein	Q68E01	Integrator complex subunit 3 OS=Homo sapiens (Human) OX=9606 GN=INTS3 PE=1 SV=1	0	32.913	11	11	11	11	11	1043	118	5.8	263	11	cell cycle OR cell proliferation;DNA metabolism;RNA metabolism OR transcription;other metabolic processes;stress response;signal transduction;other biological processes	nucleus;other cell component		Pf10189	65123	ENSG00000143624; ENSG00000262826	INTS3	A8K1W0; B4DQC8; B4E3U9; D3DV57; hsa:65123; Q4G0E5; Q5VUQ5; Q5VUQ6; Q5VUR0; Q5VUR1; Q68DJ1; Q68E01; Q69YR5; Q6AI57; Q6DKG7; Q6MZQ4; Q6MZZ9; Q8NC46; Q8TB23; Q9H6S9		RNA polymerase II transcribes snRNA genes	1	High	1
FALSE	High	Master Protein	A0AVT1	Ubiquitin-like modifier-activating enzyme 6 OS=Homo sapiens (Human) OX=9606 GN=UBA6 PE=1 SV=1	0	5.755	3	4	4	4	4	1052	117.9	6.14	45	4	cell organization and biogenesis;protein metabolism;other metabolic processes;stress response;developmental processes;other biological processes	cytosol;nucleus;other cell component	other molecular function	Pf00899, Pf09358, Pf10585, Pf16190, Pf16191	55236	ENSG00000033178	UBA6	A0AVT1; A6N8M7; B2RAV3; hsa:55236; Q4W5K0; Q6UV21; Q86T78; Q86TC7; Q8N5T3; Q8N9E4; Q9H3T7; Q9NVC9		Synthesis of active ubiquitin: roles of E1 and E2 enzymes; Antigen processing: Ubiquitination & Proteasome degradation	2	High	1
FALSE	High	Master Protein	P22314	Ubiquitin-like modifier-activating enzyme 1 OS=Homo sapiens (Human) OX=9606 GN=UBA1 PE=1 SV=3	0	50.291	14	14	15	16	14	1058	117.8	5.76	489	14	protein metabolism;other metabolic processes;stress response	cytosol;mitochondrion;nucleus;other cell component	other molecular function	Pf00899, Pf09358, Pf10585, Pf16190, Pf16191	7317	ENSG00000130985	UBA1	hsa:7317; P22314; Q5JRR8; Q96E13	Proteasome degradation; Parkin-ubiquitin proteasomal system pathway; Parkinson's disease pathway	Synthesis of active ubiquitin: roles of E1 and E2 enzymes; Antigen processing: Ubiquitination & Proteasome degradation	5	High	1
FALSE	High	Master Protein	P42285	Exosome RNA helicase MTR4 OS=Homo sapiens (Human) OX=9606 GN=MTREX PE=1 SV=3	0	50.529	16	17	17	19	17	1042	117.7	6.52	528	17	RNA metabolism OR transcription;other metabolic processes;stress response	nucleus	other molecular function	Pf00270, Pf00271, Pf08148, Pf13234	23517	ENSG00000039123	MTREX	hsa:23517; P42285; Q2M386; Q6MZZ8; Q6P170; Q8N5R0; Q8TAG2		mRNA Splicing - Major Pathway; Major pathway of rRNA processing in the nucleolus and cytosol	2	High	1
FALSE	High	Master Protein	Q5JRX3	Presequence protease, mitochondrial OS=Homo sapiens (Human) OX=9606 GN=PITRM1 PE=1 SV=3	0	74.304	24	24	25	30	24	1037	117.3	6.92	478	24	cell organization and biogenesis;protein metabolism;other metabolic processes;transport	mitochondrion	enzyme regulator activity;other molecular function	Pf00675, Pf05193, Pf08367	10531	ENSG00000107959	PITRM1	B3KMJ6; B4E0J8; C9JSL2; E7ES23; hsa:10531; O95204; Q2M2G6; Q4VBR1; Q5JRW7; Q5JRX3; Q7L5Z7; Q9BSI6; Q9BVJ5; Q9UPP8		Mitochondrial protein import	1	High	1
FALSE	High	Master Protein	Q9NWH9	SAFB-like transcription modulator OS=Homo sapiens (Human) OX=9606 GN=SLTM PE=1 SV=2	0.001	2.708	1	1	1	1	1	1034	117.1	7.87	30	1	other biological processes	nucleus	nucleic acid binding activity	Pf00076, Pf02037	79811	ENSG00000137776	SLTM	A8K5V8; B2RTX3; hsa:79811; Q2VPK7; Q52MB3; Q658J7; Q6ZNF2; Q86TK6; Q9H7C3; Q9H8U9; Q9NWH9			0	High	1
FALSE	High	Master Protein	Q5T6F2	Ubiquitin-associated protein 2 OS=Homo sapiens (Human) OX=9606 GN=UBAP2 PE=1 SV=1	0	7.559	4	3	3	3	3	1119	117	7.34	70	3	other biological processes	nucleus;other cell component		Pf12478	55833	ENSG00000137073	UBAP2	hsa:55833; Q2M2R4; Q5JV03; Q5T6F2; Q6PK34; Q8NC94; Q9P237			0	High	1
FALSE	High	Master Protein	Q96KR1	Zinc finger RNA-binding protein OS=Homo sapiens (Human) OX=9606 GN=ZFR PE=1 SV=2	0	41.251	15	15	15	16	15	1074	116.9	9.04	412	15		nucleus;other cell component	nucleic acid binding activity;other molecular function	Pf07528, Pf12874	51663	ENSG00000056097	ZFR	B2RNR5; hsa:51663; Q05C08; Q3B7X5; Q6P5A3; Q86UA0; Q96KR1; Q9H6V4; Q9NTI1; Q9Y687	Exercise-induced circadian regulation		1	High	1
FALSE	High	Master Protein	Q96NW4	Ankyrin repeat domain-containing protein 27 OS=Homo sapiens (Human) OX=9606 GN=ANKRD27 PE=1 SV=2	0	27.411	14	10	10	11	10	1050	116.9	6.87	213	10	cell organization and biogenesis;transport;developmental processes;other biological processes	plasma membrane;other membranes;cytosol;ER/Golgi;other cytoplasmic organelle;other cell component	enzyme regulator activity;other molecular function	Pf02204, Pf12796	84079	ENSG00000105186	ANKRD27	hsa:84079; Q71MF5; Q86UC3; Q8ND80; Q96NW4; Q9H0I4		RAB GEFs exchange GTP for GDP on RABs	1	High	1
FALSE	High	Master Protein	O15294	UDP-N-acetylglucosamine--peptide N-acetylglucosaminyltransferase 110 kDa subunit OS=Homo sapiens (Human) OX=9606 GN=OGT PE=1 SV=3	0	3.342	2	2	2	2	2	1046	116.9	6.7	35	2	cell organization and biogenesis;protein metabolism;other metabolic processes;developmental processes;signal transduction;other biological processes	plasma membrane;other membranes;cytosol;mitochondrion;nucleus;other cell component	other molecular function	Pf00515, Pf13181, Pf13414, Pf13424, Pf13844	8473	ENSG00000147162	OGT	hsa:8473; O15294; Q7Z3K0; Q8WWM8; Q96CC1; Q9UG57	Ectoderm differentiation; Ectoderm differentiation; Malignant pleural mesothelioma	UCH proteinases; Regulation of necroptotic cell death; HATs acetylate histones	7	High	1
FALSE	High	Master Protein	B0I1T2	Unconventional myosin-Ig OS=Homo sapiens (Human) OX=9606 GN=MYO1G PE=1 SV=2	0	7.555	4	3	3	3	3	1018	116.4	8.73	58	3	cell adhesion;cell organization and biogenesis;transport;signal transduction;other biological processes	plasma membrane;other membranes;cytoskeleton;nucleus;other cell component	cytoskeletal activity;other molecular function	Pf00063, Pf06017	64005	ENSG00000136286	MYO1G	B0I1T2; hsa:64005; Q8TEI9; Q8TES2; Q96BE2; Q96RI5; Q96RI6			0	High	1
FALSE	High	Master Protein	O00291	Huntingtin-interacting protein 1 OS=Homo sapiens (Human) OX=9606 GN=HIP1 PE=1 SV=5	0	4.905	2	2	2	2	1	1037	116.1	5.3	65	2	cell organization and biogenesis;transport;signal transduction;other biological processes	plasma membrane;other membranes;cytosol;cytoskeleton;ER/Golgi;nucleus;other cell component	signal transduction activity or receptor binding;cytoskeletal activity;other molecular function	Pf01608, Pf07651, Pf16515	3092	ENSG00000127946	HIP1	B4E3I7; E7ES17; hsa:3092; O00291; O00328; Q2TB58; Q8TDL4; V5LU97	DYRK1A	Clathrin-mediated endocytosis; ALK mutants bind TKIs; Signaling by ALK fusions and activated point mutants	4	High	1
FALSE	High	Master Protein	Q7L7X3	Serine/threonine-protein kinase TAO1 OS=Homo sapiens (Human) OX=9606 GN=TAOK1 PE=1 SV=1	0	31.979	14	13	13	13	11	1001	116	7.65	217	13	cell cycle OR cell proliferation;cell organization and biogenesis;protein metabolism;DNA metabolism;other metabolic processes;stress response;developmental processes;signal transduction;other biological processes	cytosol;cytoskeleton;other cell component	enzyme regulator activity;cytoskeletal activity;kinase activity;other molecular function	Pf00069	57551	ENSG00000160551	TAOK1	A2RUT8; B7ZLV6; hsa:57551; Q7L7X3; Q96L75; Q9H2K7; Q9H7S5; Q9P2I6	Microtubule cytoskeleton regulation; MAPK signaling pathway	Separation of Sister Chromatids; Resolution of Sister Chromatid Cohesion; RHO GTPases Activate Formins; EML4 and NUDC in mitotic spindle formation; Amplification of signal from unattached kinetochores via a MAD2 inhibitory signal	8	High	1
FALSE	High	Master Protein	Q96P70	Importin-9 OS=Homo sapiens (Human) OX=9606 GN=IPO9 PE=1 SV=3	0	62.059	19	20	21	23	20	1041	115.9	4.81	637	20	transport	cytosol;nucleus;other cell component	other molecular function	Pf03810	55705	ENSG00000198700	IPO9	B1ASV5; hsa:55705; Q8N1Y1; Q8N3I2; Q8NCG9; Q96P70; Q96SU6; Q9NW01; Q9P0A8; Q9ULM8			0	High	1	Acetyl [N-Term]
FALSE	High	Master Protein	Q02218	2-oxoglutarate dehydrogenase, mitochondrial OS=Homo sapiens (Human) OX=9606 GN=OGDH PE=1 SV=3	0	30.356	12	12	13	14	12	1023	115.9	6.86	233	12	protein metabolism;other metabolic processes;developmental processes	other membranes;mitochondrion;nucleus;other cell component	other molecular function	Pf00676, Pf02779, Pf16078, Pf16870	4967	ENSG00000105953	OGDH	B4E2U9; D3DVL0; E9PBM1; hsa:4967; Q02218; Q96DD3; Q9UDX0	TCA cycle and deficiency of pyruvate dehydrogenase complex (PDHc); Amino acid metabolism; Thiamine metabolic pathways; Tryptophan metabolism; 7q11.23 copy number variation syndrome; TCA cycle (aka Krebs or citric acid cycle)	Citric acid cycle (TCA cycle); Glyoxylate metabolism and glycine degradation; Lysine catabolism	9	High	1
FALSE	High	Master Protein	Q9H0A0	RNA cytidine acetyltransferase OS=Homo sapiens (Human) OX=9606 GN=NAT10 PE=1 SV=2	0	119.359	29	31	40	46	31	1025	115.7	8.27	938	31	protein metabolism;RNA metabolism OR transcription;other metabolic processes;other biological processes	nucleus;other cell component	nucleic acid binding activity;other molecular function	Pf05127, Pf08351, Pf13718, Pf13725	55226	ENSG00000135372	NAT10	B4DFD5; E7ESU4; E9PMN9; hsa:55226; Q86WK5; Q9C0F4; Q9H0A0; Q9HA61; Q9NVF2	Metapathway biotransformation Phase I and II	rRNA modification in the nucleus and cytosol	2	High	1
FALSE	High	Master Protein	P16615	Sarcoplasmic/endoplasmic reticulum calcium ATPase 2 OS=Homo sapiens (Human) OX=9606 GN=ATP2A2 PE=1 SV=1	0	61.945	20	20	21	22	17	1042	114.7	5.34	533	20	cell adhesion;cell organization and biogenesis;other metabolic processes;stress response;transport;signal transduction;other biological processes	plasma membrane;other membranes;cytosol;ER/Golgi;other cell component	transporter activity;other molecular function	Pf00122, Pf00689, Pf00690, Pf08282, Pf13246	488	ENSG00000174437	ATP2A2	A6NDN7; B4DF05; hsa:488; P16614; P16615; Q86VJ2	Alzheimer's disease and miRNA effects; Arrhythmogenic right ventricular cardiomyopathy; Endothelin pathways; Myometrial relaxation and contraction pathways; Alzheimer's disease; Calcium regulation in cardiac cells	Ion homeostasis; Ion transport by P-type ATPases; Pre-NOTCH Processing in Golgi; Reduction of cytosolic Ca++ levels	10	High	1
FALSE	High	Master Protein	Q9H2U1	ATP-dependent DNA/RNA helicase DHX36 OS=Homo sapiens (Human) OX=9606 GN=DHX36 PE=1 SV=2	0	49.341	17	17	18	20	17	1008	114.7	7.68	400	17	cell organization and biogenesis;RNA metabolism OR transcription;stress response;other biological processes	cytosol;mitochondrion;nucleus;other cell component	nucleic acid binding activity;other molecular function	Pf00270, Pf00271, Pf04408, Pf07717	170506	ENSG00000174953	DHX36	B2RB00; hsa:170506; Q70JU3; Q8IYE5; Q9H2U1; Q9P240	VEGFA-VEGFR2 signaling pathway	DEx/H-box helicases activate type I IFN and inflammatory cytokines production	2	High	1	Acetyl [N-Term]
FALSE	High	Master Protein	Q99575	Ribonucleases P/MRP protein subunit POP1 OS=Homo sapiens (Human) OX=9606 GN=POP1 PE=1 SV=2	0	62.926	20	17	18	20	17	1024	114.6	9.22	528	17	RNA metabolism OR transcription;other metabolic processes	nucleus;other cell component	nucleic acid binding activity;other molecular function	Pf06978, Pf08170	10940	ENSG00000104356	POP1	A8K5W9; hsa:10940; Q15037; Q99575		tRNA processing in the nucleus	1	High	1
FALSE	High	Master Protein	Q14157	Ubiquitin-associated protein 2-like OS=Homo sapiens (Human) OX=9606 GN=UBAP2L PE=1 SV=2	0	21.828	10	8	8	9	8	1087	114.5	7.11	154	8	cell organization and biogenesis;other biological processes	nucleus;other cell component		Pf12478	9898	ENSG00000143569	UBAP2L	B4E0U8; hsa:9898; Q14157; Q5VU75; Q5VU76; Q9BTU3; Q9UGL2; Q9UGL3; Q9UGL4; Q9UGL5	VEGFA-VEGFR2 signaling pathway		1	High	1
FALSE	High	Master Protein	Q07912	Activated CDC42 kinase 1 OS=Homo sapiens (Human) OX=9606 GN=TNK2 PE=1 SV=3	0.005	2.029	1	1	1	1	1	1038	114.5	7.25	25	1	protein metabolism;other metabolic processes;stress response;transport;signal transduction;other biological processes	plasma membrane;other membranes;cytosol;nucleus;other cytoplasmic organelle;other cell component	signal transduction activity or receptor binding;enzyme regulator activity;kinase activity;other molecular function	Pf07714, Pf09027, Pf11555, Pf14604	10188	ENSG00000061938	TNK2	hsa:10188; Q07912; Q6ZMQ0; Q8N6U7; Q96H59	Focal adhesion; Oxidative damage response; EGF/EGFR signaling pathway; G13 signaling pathway		4	High	1
FALSE	High	Master Protein	Q9BPX3	Condensin complex subunit 3 OS=Homo sapiens (Human) OX=9606 GN=NCAPG PE=1 SV=1	0	22.256	9	10	10	10	10	1015	114.3	5.59	237	10	cell cycle OR cell proliferation;cell organization and biogenesis;other biological processes	cytosol;nucleus;other cell component		Pf12719	64151	ENSG00000109805	NCAPG	hsa:64151; Q3MJE0; Q96SV9; Q9BPX3; Q9BUR3; Q9BVY1; Q9H914; Q9H9Z6; Q9HBI9		Condensation of Prometaphase Chromosomes	1	High	1
FALSE	High	Master Protein	Q8TB72	Pumilio homolog 2 OS=Homo sapiens (Human) OX=9606 GN=PUM2 PE=1 SV=2	0	41.869	15	17	17	17	13	1066	114.1	7.08	271	17	cell organization and biogenesis;RNA metabolism OR transcription;other metabolic processes;developmental processes;other biological processes	other membranes;cytosol;nucleus;other cell component	nucleic acid binding activity	Pf00806	23369	ENSG00000055917	PUM2	B3KSL0; B4E2B6; D6W527; hsa:23369; O00234; Q53TV7; Q8TB72; Q8WY43; Q9HAN2	Male infertility	Neddylation	2	High	1	Acetyl [N-Term]
FALSE	High	Master Protein	Q86W92	Liprin-beta-1 OS=Homo sapiens (Human) OX=9606 GN=PPFIBP1 PE=1 SV=2	0.009	1.701	1	1	1	1	1	1011	114	5.55	22	1	cell adhesion;cell organization and biogenesis	plasma membrane;other membranes;cytosol;other cell component		Pf00536, Pf07647	8496	ENSG00000110841	PPFIBP1	hsa:8496; O75336; Q86W92; Q86X70; Q9NY03; Q9ULJ0		Signaling by ALK fusions and activated point mutants; Receptor-type tyrosine-protein phosphatases	2	High	1
FALSE	High	Master Protein	Q14527	Helicase-like transcription factor OS=Homo sapiens (Human) OX=9606 GN=HLTF PE=1 SV=2	0	78.995	25	26	26	31	26	1009	113.9	8.6	428	26	cell organization and biogenesis;protein metabolism;RNA metabolism OR transcription;other metabolic processes;other biological processes	nucleus;other cell component	nucleic acid binding activity;other molecular function	Pf00176, Pf00271, Pf08797, Pf13923	6596	ENSG00000071794	HLTF	D3DNH3; hsa:6596; Q14527; Q14536; Q16051; Q7KYJ6; Q86YA5; Q92652; Q96KM9	Retinoblastoma gene in cancer	E3 ubiquitin ligases ubiquitinate target proteins	2	High	1
FALSE	High	Master Protein	Q93084	Sarcoplasmic/endoplasmic reticulum calcium ATPase 3 OS=Homo sapiens (Human) OX=9606 GN=ATP2A3 PE=1 SV=2	0	13.812	5	5	5	5	2	1043	113.9	5.57	131	5											0	High	1
FALSE	High	Master Protein	Q13423	NAD(P) transhydrogenase, mitochondrial OS=Homo sapiens (Human) OX=9606 GN=NNT PE=1 SV=3	0	71.619	22	24	27	29	24	1086	113.8	8.09	700	24	other metabolic processes;transport	other membranes;mitochondrion	transporter activity;other molecular function	Pf01262, Pf02233, Pf05222, Pf12769	23530	ENSG00000112992	NNT	hsa:23530; Q13423; Q16796; Q2TB60; Q8N3V4		Citric acid cycle (TCA cycle)	1	High	1
FALSE	High	Master Protein	Q9NSE4	Isoleucine--tRNA ligase, mitochondrial OS=Homo sapiens (Human) OX=9606 GN=IARS2 PE=1 SV=2	0	35.718	18	15	17	17	15	1012	113.7	7.2	264	15	protein metabolism;RNA metabolism OR transcription;other metabolic processes	mitochondrion	nucleic acid binding activity;other molecular function	Pf00133, Pf06827, Pf08264	55699	ENSG00000067704	IARS2	B2RPG8; hsa:55699; Q1M2P9; Q6PI85; Q7L439; Q86WU9; Q96D91; Q9H9Q8; Q9NSE4; Q9NW42		Mitochondrial tRNA aminoacylation	1	High	1
FALSE	High	Master Protein	Q5VTR2	E3 ubiquitin-protein ligase BRE1A OS=Homo sapiens (Human) OX=9606 GN=RNF20 PE=1 SV=2	0	48.181	18	16	16	16	16	975	113.6	5.94	392	16	cell organization and biogenesis;protein metabolism;other metabolic processes;other biological processes	nucleus;other cell component	nucleic acid binding activity;other molecular function	Pf00097	56254	ENSG00000155827	RNF20	A7MCT5; hsa:56254; Q2TB34; Q5VTR2; Q69YL5; Q6P527; Q8N3J4; Q96JD3; Q9H9Y7; Q9HA51; Q9NUR4; Q9NWQ3; Q9NX83	ATM signaling in development and disease	E3 ubiquitin ligases ubiquitinate target proteins; RHOBTB1 GTPase cycle	3	High	1
FALSE	High	Master Protein	Q9HCE1	Helicase MOV-10 OS=Homo sapiens (Human) OX=9606 GN=MOV10 PE=1 SV=2	0	42.603	19	19	19	19	19	1003	113.6	8.82	358	19	stress response;other biological processes	cytosol;nucleus;other cell component	nucleic acid binding activity;other molecular function	Pf13087, Pf13604	4343	ENSG00000155363	MOV10	hsa:4343; Q5JR03; Q8TEF0; Q9BSY3; Q9BUJ9; Q9HCE1	VEGFA-VEGFR2 signaling pathway	MAPK6/MAPK4 signaling; Estrogen-dependent gene expression; NR1H3 & NR1H2 regulate gene expression linked to cholesterol transport and efflux; Oxidative Stress Induced Senescence; Pre-NOTCH Transcription and Translation; RUNX1 regulates genes involved in megakaryocyte differentiation and platelet function; TP53 Regulates Metabolic Genes; Oncogene Induced Senescence; Ca2+ pathway; Regulation of RUN…	16	High	1
FALSE	High	Master Protein	Q8WWM7	Ataxin-2-like protein OS=Homo sapiens (Human) OX=9606 GN=ATXN2L PE=1 SV=2	0	36.094	16	13	13	14	13	1075	113.3	8.59	250	13	cell organization and biogenesis;RNA metabolism OR transcription;other metabolic processes	other membranes;cytosol;nucleus;other cell component		Pf06741, Pf07145, Pf14438	11273	ENSG00000168488	ATXN2L	A8K1R6; B9EGM2; E9PAR9; hsa:11273; O95135; Q63ZY4; Q6NVJ8; Q6PJW6; Q8IU61; Q8IU95; Q8WWM3; Q8WWM4; Q8WWM5; Q8WWM6; Q8WWM7; Q99703	16p11.2 distal deletion syndrome		1	High	1
FALSE	High	Master Protein	P09874	Poly [ADP-ribose] polymerase 1 OS=Homo sapiens (Human) OX=9606 GN=PARP1 PE=1 SV=4	0	226.374	39	49	62	85	49	1014	113	8.88	1737	49	cell organization and biogenesis;protein metabolism;DNA metabolism;RNA metabolism OR transcription;other metabolic processes;stress response;developmental processes;signal transduction;other biological processes	mitochondrion;nucleus;other cell component	nucleic acid binding activity;other molecular function	Pf00533, Pf00644, Pf00645, Pf02877, Pf05406, Pf08063	142	ENSG00000143799	PARP1	B1ANJ4; hsa:142; P09874; Q8IUZ9	Corticotropin-releasing hormone signaling pathway; Nanoparticle triggered regulated necrosis; Fas ligand pathway and stress induction of heat shock proteins; NAD metabolism, sirtuins and aging; NAD+ metabolism; NAD+ biosynthetic pathways; Breast cancer pathway; Acute viral myocarditis; Joubert syndrome; Male infertility; Base excision repair; IL-18 signaling pathway; DNA repair pathways, full net…	SUMOylation of DNA damage response and repair proteins; Downregulation of SMAD2/3:SMAD4 transcriptional activity; HDR through MMEJ (alt-NHEJ); Formation of Incision Complex in GG-NER; DNA Damage Recognition in GG-NER; vRNA Synthesis; POLB-Dependent Long Patch Base Excision Repair; Dual Incision in GG-NER	23	High	1	Acetyl [N-Term]
FALSE	High	Master Protein	O15084	Serine/threonine-protein phosphatase 6 regulatory ankyrin repeat subunit A OS=Homo sapiens (Human) OX=9606 GN=ANKRD28 PE=1 SV=5	0	11.131	6	6	6	6	5	1053	112.9	6.25	79	6		cytosol;nucleus		Pf00023, Pf13637	23243	ENSG00000206560	ANKRD28	B4DES5; hsa:23243; O15084; Q1WWL4; Q29RW6; Q3B857; Q6ULS0; Q6ZT57		Telomere Extension By Telomerase; COPII-mediated vesicle transport	2	High	1
FALSE	High	Master Protein	O94855	Protein transport protein Sec24D OS=Homo sapiens (Human) OX=9606 GN=SEC24D PE=1 SV=2	0	7.397	3	4	4	4	4	1032	112.9	7.25	70	4	cell organization and biogenesis;transport;developmental processes	other membranes;cytosol;ER/Golgi;other cell component	other molecular function	Pf00626, Pf04810, Pf04811, Pf04815, Pf08033	9871	ENSG00000150961	SEC24D	hsa:9871; O94855; Q8IYI7	Sterol regulatory element-binding proteins (SREBP) signaling	MHC class II antigen presentation; COPII-mediated vesicle transport; SARS-CoV-2 activates/modulates innate and adaptive immune responses; Cargo concentration in the ER; Regulation of cholesterol biosynthesis by SREBP (SREBF); Antigen Presentation: Folding, assembly and peptide loading of class I MHC	7	High	1
FALSE	High	Master Protein	P05023	Sodium/potassium-transporting ATPase subunit alpha-1 OS=Homo sapiens (Human) OX=9606 GN=ATP1A1 PE=1 SV=1	0	53.59	19	18	18	19	9	1023	112.8	5.49	471	18	transport;other biological processes	plasma membrane;other membranes;cytoskeleton;ER/Golgi;other cell component	transporter activity;other molecular function	Pf00122, Pf00689, Pf00690, Pf13246	476	ENSG00000163399	ATP1A1	B2RBR6; B7Z2T5; B7Z3U6; F5H3A1; hsa:476; P05023; Q16689; Q6LDM4; Q9UCN1; Q9UJ20; Q9UJ21	Pre-implantation embryo; Proximal tubule transport	Ion homeostasis; Ion transport by P-type ATPases; Potential therapeutics for SARS	5	High	1
FALSE	High	Master Protein	Q9Y4E8	Ubiquitin carboxyl-terminal hydrolase 15 OS=Homo sapiens (Human) OX=9606 GN=USP15 PE=1 SV=3	0	5.743	2	3	3	3	3	981	112.3	5.22	70	3	protein metabolism;other metabolic processes;signal transduction;other biological processes	cytosol;mitochondrion;nucleus;other cell component	signal transduction activity or receptor binding;other molecular function	Pf00443, Pf06337, Pf14533, Pf14836	9958	ENSG00000135655	USP15	hsa:9958; Q08AL5; Q9H8G9; Q9HCA6; Q9UNP0; Q9Y4E8; Q9Y5B5		Downregulation of TGF-beta receptor signaling; UCH proteinases; Ub-specific processing proteases	3	High	1
FALSE	High	Master Protein	P78347	General transcription factor II-I OS=Homo sapiens (Human) OX=9606 GN=GTF2I PE=1 SV=2	0	3.121	2	2	2	2	2	998	112.3	6.39	0	2	RNA metabolism OR transcription;other metabolic processes;other biological processes	nucleus;other cell component	nucleic acid binding activity;other molecular function	Pf02946	2969	ENSG00000263001	GTF2I	hsa:2969; O14743; O15359; O43546; O43588; O43589; P78347; Q75M85; Q75M86; Q75M87; Q75M88; Q86U51; Q9BSZ4	B cell receptor signaling pathway; 7q11.23 copy number variation syndrome		2	High	1
FALSE	High	Master Protein	Q14CX7	N-alpha-acetyltransferase 25, NatB auxiliary subunit OS=Homo sapiens (Human) OX=9606 GN=NAA25 PE=1 SV=1	0	36.34	15	14	14	14	14	972	112.2	6.64	329	14	protein metabolism;other metabolic processes	cytosol;ER/Golgi;other cell component		Pf09797	80018	ENSG00000111300	NAA25	A0JLU7; hsa:80018; Q14CX7; Q6MZH1; Q7Z4N6; Q9H911			0	High	1
FALSE	High	Master Protein	Q96FS4	Signal-induced proliferation-associated protein 1 OS=Homo sapiens (Human) OX=9606 GN=SIPA1 PE=1 SV=1	0	14.652	7	6	6	6	6	1042	112.1	6.6	113	6	cell organization and biogenesis;stress response;signal transduction;other biological processes	other membranes;cytosol;ER/Golgi;nucleus;other cell component	enzyme regulator activity;other molecular function	Pf00595, Pf02145	6494	ENSG00000213445	SIPA1	hsa:6494; O14518; O60484; O60618; Q2YD83; Q96FS4	MAPK cascade	Rap1 signalling	2	High	1
FALSE	High	Master Protein	Q16513	Serine/threonine-protein kinase N2 OS=Homo sapiens (Human) OX=9606 GN=PKN2 PE=1 SV=1	0	18.294	9	9	10	10	8	984	112	6.3	153	9	cell adhesion;cell cycle OR cell proliferation;cell organization and biogenesis;protein metabolism;other metabolic processes;signal transduction;other biological processes	plasma membrane;other membranes;cytosol;cytoskeleton;nucleus;other cell component	kinase activity;other molecular function	Pf00069, Pf00433, Pf02185	5586	ENSG00000065243	PKN2	B4DQ21; B4DTP5; B4DVG1; D3DT24; hsa:5586; Q08AF4; Q16513; Q9H1W4	PI3K-Akt signaling pathway	RAC1 GTPase cycle; RHOC GTPase cycle; RHOA GTPase cycle; RHOB GTPase cycle; RHO GTPases activate PKNs	6	High	1
FALSE	High	Master Protein	Q96PU5	E3 ubiquitin-protein ligase NEDD4-like OS=Homo sapiens (Human) OX=9606 GN=NEDD4L PE=1 SV=2	0	8.589	4	4	4	4	3	975	111.9	5.82	57	4	protein metabolism;other metabolic processes;transport;other biological processes	cytosol;ER/Golgi;nucleus;other cytoplasmic organelle;other cell component	other molecular function	Pf00168, Pf00397, Pf00632	23327	ENSG00000049759	NEDD4L	hsa:23327; O43165; Q3LSM7; Q7Z5F1; Q7Z5F2; Q7Z5N3; Q8N5A7; Q8WUU9; Q96PU5; Q9BW58; Q9H2W4; Q9NT88	TGF-beta signaling pathway	Antigen processing: Ubiquitination & Proteasome degradation; Downregulation of TGF-beta receptor signaling; Downregulation of SMAD2/3:SMAD4 transcriptional activity; Stimuli-sensing channels; Budding and maturation of HIV virion	6	High	1
FALSE	High	Master Protein	Q86YV0	RAS protein activator like-3 OS=Homo sapiens (Human) OX=9606 GN=RASAL3 PE=1 SV=2	0	32.11	14	12	12	12	12	1011	111.8	8.75	359	12	signal transduction;other biological processes	other membranes;cytosol;other cell component	enzyme regulator activity;other molecular function	Pf00616	64926	ENSG00000105122	RASAL3	hsa:64926; Q86YV0; Q8N2T9; Q9H735	Ras signaling	Regulation of RAS by GAPs	2	High	1
FALSE	High	Master Protein	Q8N766	ER membrane protein complex subunit 1 OS=Homo sapiens (Human) OX=9606 GN=EMC1 PE=1 SV=1	0	88.464	24	24	25	32	24	993	111.7	7.66	718	24	cell organization and biogenesis	other membranes;ER/Golgi;other cell component		Pf07774, Pf13360	23065	ENSG00000127463	EMC1	A8K6F3; hsa:23065; Q14700; Q5TG62; Q63HL0; Q63HL3; Q8N766; Q8NBH8			0	High	1
FALSE	High	Master Protein	P13637	Sodium/potassium-transporting ATPase subunit alpha-3 OS=Homo sapiens (Human) OX=9606 GN=ATP1A3 PE=1 SV=3	0	34.684	13	12	12	13	3	1013	111.7	5.38	324	12	cell organization and biogenesis;transport;other biological processes	plasma membrane;other membranes;ER/Golgi;other cell component	transporter activity;other molecular function	Pf00122, Pf00689, Pf00690, Pf13246	478	ENSG00000105409	ATP1A3	B7Z2T0; B7Z401; F5H6J6; hsa:478; P13637; Q16732; Q16735; Q969K5	Sudden infant death syndrome (SIDS) susceptibility pathways	Ion homeostasis; Ion transport by P-type ATPases; Potential therapeutics for SARS	4	High	1
FALSE	High	Master Protein	Q8N5C6	S1 RNA-binding domain-containing protein 1 OS=Homo sapiens (Human) OX=9606 GN=SRBD1 PE=1 SV=2	0	3.25	1	1	1	1	1	995	111.7	8.72	55	1	protein metabolism;other metabolic processes		nucleic acid binding activity;other molecular function	Pf00575, Pf09371, Pf12836, Pf16921, Pf17674	55133	ENSG00000068784	SRBD1	hsa:55133; Q53T56; Q8N5C6; Q96TA4; Q9NW11			0	High	1
FALSE	High	Master Protein	Q92974	Rho guanine nucleotide exchange factor 2 OS=Homo sapiens (Human) OX=9606 GN=ARHGEF2 PE=1 SV=4	0	72.447	24	23	25	27	23	986	111.5	7.27	555	23	cell cycle OR cell proliferation;cell organization and biogenesis;stress response;transport;developmental processes;other biological processes	plasma membrane;other membranes;cytosol;cytoskeleton;ER/Golgi;other cell component	enzyme regulator activity;cytoskeletal activity;other molecular function	Pf00621, Pf17838	9181	ENSG00000116584	ARHGEF2	D3DVA6; hsa:9181; O75142; Q15079; Q5VY92; Q8TDA3; Q8WUG4; Q92974; Q9H023	Pathogenic Escherichia coli infection	RHOA GTPase cycle; RHOB GTPase cycle; G alpha (12/13) signalling events; NRAGE signals death through JNK	5	High	1
FALSE	High	Master Protein	Q8IWR0	Zinc finger CCCH domain-containing protein 7A OS=Homo sapiens (Human) OX=9606 GN=ZC3H7A PE=1 SV=1	0	15.242	6	6	6	6	6	971	110.5	7.3	114	6	RNA metabolism OR transcription;other metabolic processes;other biological processes	nucleus	nucleic acid binding activity;other molecular function	Pf00642	29066	ENSG00000122299	ZC3H7A	D3DUG5; hsa:29066; Q8IWR0; Q9NPE9			0	High	1
FALSE	High	Master Protein	Q86YS7	C2 domain-containing protein 5 OS=Homo sapiens (Human) OX=9606 GN=C2CD5 PE=1 SV=1	0	13.281	6	4	4	4	4	1000	110.4	5.69	141	4	transport;signal transduction;other biological processes	plasma membrane;other membranes;cytosol;cytoskeleton;other cell component	other molecular function	Pf00168	9847	ENSG00000111731	C2CD5	B4DJ03; B4DRN7; B7ZLL0; F5H2A1; F5H5R1; hsa:9847; O60280; Q17RY7; Q7Z619; Q86SU3; Q86YS7		Translocation of SLC2A4 (GLUT4) to the plasma membrane	1	High	1
FALSE	High	Master Protein	P55060	Exportin-2 OS=Homo sapiens (Human) OX=9606 GN=CSE1L PE=1 SV=3	0	33.056	15	13	14	14	13	971	110.3	5.77	291	13	transport	cytosol;nucleus;other cell component	other molecular function	Pf03378, Pf03810, Pf08506	1434	ENSG00000124207	CSE1L	A3RLL6; B2R5T4; E1P5Y0; F8W904; hsa:1434; O75432; P55060; Q32M40; Q9H5B7; Q9NTS0; Q9UP98; Q9UP99; Q9UPA0			0	High	1
FALSE	High	Master Protein	Q15020	Squamous cell carcinoma antigen recognized by T-cells 3 OS=Homo sapiens (Human) OX=9606 GN=SART3 PE=1 SV=1	0	5.434	2	2	2	2	2	963	109.9	5.57	45	2	cell cycle OR cell proliferation;cell organization and biogenesis;RNA metabolism OR transcription;other metabolic processes;developmental processes;other biological processes	nucleus;other cell component	nucleic acid binding activity;other molecular function	Pf00076, Pf05391, Pf16605	9733	ENSG00000075856	SART3	A8K2E4; B7ZKM0; hsa:9733; Q15020; Q2M2H0; Q58F06; Q8IUS1; Q96J95			0	High	1
FALSE	High	Master Protein	Q9UGR2	Zinc finger CCCH domain-containing protein 7B OS=Homo sapiens (Human) OX=9606 GN=ZC3H7B PE=1 SV=2	0	12.854	6	5	5	5	5	977	109.8	7.25	107	5	RNA metabolism OR transcription;other metabolic processes;other biological processes	nucleus	nucleic acid binding activity;other molecular function	Pf00642, Pf13181	23264	ENSG00000100403	ZC3H7B	A7YY88; B2RCA4; hsa:23264; Q5TFX9; Q8TBT9; Q9H8B6; Q9UGQ9; Q9UGR0; Q9UGR1; Q9UGR2; Q9UK03; Q9UPW9			0	High	1
FALSE	High	Master Protein	P33176	Kinesin-1 heavy chain OS=Homo sapiens (Human) OX=9606 GN=KIF5B PE=1 SV=1	0	39.217	17	14	14	14	14	963	109.6	6.51	290	14	cell organization and biogenesis;stress response;transport;developmental processes;other biological processes	other membranes;cytosol;cytoskeleton;other cytoplasmic organelle;other cell component	cytoskeletal activity;other molecular function	Pf00225	3799	ENSG00000170759	KIF5B	A0AVB2; hsa:3799; P33176; Q5VZ85	Alzheimer's disease and miRNA effects; Envelope proteins and their potential roles in EDMD physiopathology; Insulin signaling; CCL18 signaling pathway; Alzheimer's disease	COPI-dependent Golgi-to-ER retrograde traffic; MHC class II antigen presentation; Kinesins; Signaling by ALK fusions and activated point mutants; Insulin processing; Nuclear events stimulated by ALK signaling in cancer; RHO GTPases activate KTN1	12	High	1
FALSE	High	Master Protein	Q8ND04	Protein SMG8 OS=Homo sapiens (Human) OX=9606 GN=SMG8 PE=1 SV=1	0	11.389	6	5	5	5	5	991	109.6	7.68	61	5	RNA metabolism OR transcription;other metabolic processes;other biological processes	cytosol		Pf10220	55181	ENSG00000167447	SMG8	hsa:55181; Q8N5U5; Q8ND04; Q8TDN0; Q9H5P5; Q9NVQ1		Nonsense Mediated Decay (NMD) enhanced by the Exon Junction Complex (EJC)	1	High	1
FALSE	High	Master Protein	Q15029	116 kDa U5 small nuclear ribonucleoprotein component OS=Homo sapiens (Human) OX=9606 GN=EFTUD2 PE=1 SV=1	0	160.288	30	33	38	55	32	972	109.4	5	1550	33	RNA metabolism OR transcription;other metabolic processes;other biological processes	cytosol;nucleus;other cell component	nucleic acid binding activity;other molecular function	Pf00009, Pf00679, Pf03144, Pf03764, Pf14492, Pf16004	9343	ENSG00000108883	EFTUD2	B4DK30; B4DMC0; D3DX58; hsa:9343; K7EJ81; Q15029; Q9BUR0	mRNA processing; Ciliary landscape	mRNA Splicing - Major Pathway; mRNA Splicing - Minor Pathway	4	High	1
FALSE	Medium	Master Protein	P38935	DNA-binding protein SMUBP-2 OS=Homo sapiens (Human) OX=9606 GN=IGHMBP2 PE=1 SV=3	0.014	1.455	1	1	1	1	1	993	109.1	8.97	38	1	cell organization and biogenesis;RNA metabolism OR transcription	nucleus;other cell component	translation activity;nucleic acid binding activity;other molecular function	Pf01424, Pf01428, Pf13086, Pf13087	3508	ENSG00000132740	IGHMBP2	A0PJD2; hsa:3508; P38935; Q00443; Q14177			0	High	1
FALSE	High	Master Protein	Q9Y2L1	Exosome complex exonuclease RRP44 OS=Homo sapiens (Human) OX=9606 GN=DIS3 PE=1 SV=2	0	95.609	27	23	25	31	23	958	108.9	7.14	767	23	RNA metabolism OR transcription;other metabolic processes	cytosol;nucleus;other cytoplasmic organelle;other cell component	enzyme regulator activity;nucleic acid binding activity;other molecular function	Pf00773, Pf13638, Pf17215, Pf17216, Pf17849	22894	ENSG00000083520	DIS3	A6NI21; B2RBL2; hsa:22894; Q5W0P7; Q5W0P8; Q658Z7; Q7Z481; Q8WWI2; Q9UG36; Q9Y2L1		ATF4 activates genes in response to endoplasmic reticulum stress; Major pathway of rRNA processing in the nucleolus and cytosol; Tristetraprolin (TTP, ZFP36) binds and destabilizes mRNA; Butyrate Response Factor 1 (BRF1) binds and destabilizes mRNA; KSRP (KHSRP) binds and destabilizes mRNA; mRNA decay by 3' to 5' exoribonuclease	6	High	1
FALSE	High	Master Protein	O94762	ATP-dependent DNA helicase Q5 OS=Homo sapiens (Human) OX=9606 GN=RECQL5 PE=1 SV=2	0	23.429	9	11	11	11	11	991	108.8	8.56	173	11	cell cycle OR cell proliferation;cell organization and biogenesis;DNA metabolism;other metabolic processes;stress response;other biological processes	cytosol;nucleus;other cell component	nucleic acid binding activity;other molecular function	Pf00270, Pf00271, Pf06959, Pf16124	9400	ENSG00000108469	RECQL5	hsa:9400; O94762; Q6P4G0; Q9H0B1; Q9P1W7; Q9UNC8			0	High	1	Acetyl [N-Term]
FALSE	High	Master Protein	Q9HC35	Echinoderm microtubule-associated protein-like 4 OS=Homo sapiens (Human) OX=9606 GN=EML4 PE=1 SV=3	0	17.831	9	7	7	7	7	981	108.8	6.4	167	7	cell cycle OR cell proliferation;cell organization and biogenesis;other biological processes	cytosol;cytoskeleton;other cell component	cytoskeletal activity	Pf00400, Pf03451, Pf07714	27436	ENSG00000143924	EML4	A6H8Y6; A6P4T4; A6P4V4; B2RBK3; B2RTW7; B5MCW9; hsa:27436; Q3SWW0; Q53R29; Q53TW8; Q6PJ45; Q9HC35; Q9NV40	Non-small cell lung cancer	EML4 and NUDC in mitotic spindle formation; ALK mutants bind TKIs; Signaling by ALK fusions and activated point mutants; Nuclear events stimulated by ALK signaling in cancer	5	High	1
FALSE	High	Master Protein	O75400	Pre-mRNA-processing factor 40 homolog A OS=Homo sapiens (Human) OX=9606 GN=PRPF40A PE=1 SV=2	0	30.74	11	12	12	12	12	957	108.7	7.56	273	12	cell cycle OR cell proliferation;cell organization and biogenesis;RNA metabolism OR transcription;other metabolic processes;other biological processes	nucleus		Pf00397, Pf01846	55660	ENSG00000196504	PRPF40A	hsa:55660; O43856; O75400; O75404; Q8TBQ1; Q9H782; Q9NWU9; Q9P0Q2; Q9Y5A8	mRNA processing	mRNA Splicing - Major Pathway	2	High	1
FALSE	High	Master Protein	Q9Y2W1	Thyroid hormone receptor-associated protein 3 OS=Homo sapiens (Human) OX=9606 GN=THRAP3 PE=1 SV=2	0	30.521	11	10	10	12	10	955	108.6	10.15	227	10	RNA metabolism OR transcription;other metabolic processes;other biological processes	nucleus	nucleic acid binding activity;other molecular function	Pf15440	9967	ENSG00000054118	THRAP3	D3DPS5; hsa:9967; Q5VTK6; Q9Y2W1	Interactome of polycomb repressive complex 2 (PRC2)	PPARA activates gene expression; Transcriptional regulation of white adipocyte differentiation	3	High	1
FALSE	High	Master Protein	Q92622	Run domain Beclin-1-interacting and cysteine-rich domain-containing protein OS=Homo sapiens (Human) OX=9606 GN=RUBCN PE=1 SV=4	0	6.131	4	3	3	3	3	972	108.6	6.25	67	3	other metabolic processes;transport;other biological processes	cytosol;nucleus;other cytoplasmic organelle;other cell component	other molecular function	Pf02759, Pf13901	9711	ENSG00000145016	RUBCN	hsa:9711; Q92622; Q96CK5			0	High	1
FALSE	High	Master Protein	Q9H0D6	5'-3' exoribonuclease 2 OS=Homo sapiens (Human) OX=9606 GN=XRN2 PE=1 SV=1	0	17.609	11	9	9	9	9	950	108.5	7.47	86	9	DNA metabolism;RNA metabolism OR transcription;other metabolic processes;developmental processes;other biological processes	nucleus;other cell component	nucleic acid binding activity;other molecular function	Pf03159, Pf17846	22803	ENSG00000088930	XRN2	hsa:22803; Q3L8N4; Q6KGZ9; Q9BQL1; Q9H0D6; Q9NTW0; Q9NXS6; Q9UL53	mRNA processing	Major pathway of rRNA processing in the nucleolus and cytosol; Association of TriC/CCT with target proteins during biosynthesis	3	High	1
FALSE	Medium	Master Protein	Q13474	Dystrophin-related protein 2 OS=Homo sapiens (Human) OX=9606 GN=DRP2 PE=2 SV=2	0.017	1.331	1	1	1	1	1	957	107.9	6.23	34	1	cell-cell signaling;cell organization and biogenesis;developmental processes	plasma membrane;other membranes;other cell component	other molecular function	Pf00397, Pf00435, Pf00569, Pf09068, Pf09069	1821	ENSG00000102385	DRP2	A6ZKI5; A8K1B0; B1B1F3; B4DIZ0; hsa:1821; Q13474		EGR2 and SOX10-mediated initiation of Schwann cell myelination	1	High	1
FALSE	High	Master Protein	O60763	General vesicular transport factor p115 OS=Homo sapiens (Human) OX=9606 GN=USO1 PE=1 SV=2	0	21.432	9	8	8	8	8	962	107.8	4.91	168	8	cell organization and biogenesis;transport;signal transduction;other biological processes	other membranes;cytosol;cytoskeleton;ER/Golgi;nucleus;other cell component		Pf04869, Pf04871, Pf18770	8615	ENSG00000138768	USO1	B2RAQ0; hsa:8615; O60763; Q6PK63; Q86TB8; Q8N592		COPI-mediated anterograde transport; COPII-mediated vesicle transport; Golgi Cisternae Pericentriolar Stack Reorganization	3	High	1
FALSE	High	Master Protein	P22102	Trifunctional purine biosynthetic protein adenosine-3 OS=Homo sapiens (Human) OX=9606 GN=GART PE=1 SV=1	0	21.163	9	8	8	8	8	1010	107.7	6.7	142	8	other metabolic processes;developmental processes;other biological processes	cytosol	other molecular function	Pf00551, Pf00586, Pf01071, Pf02769, Pf02843, Pf02844	2618	ENSG00000159131; ENSG00000262473	GART	A8K945; A8KA32; D3DSF3; D3DSF4; hsa:2618; O14659; P22102; Q52M77	Folate metabolism; One-carbon metabolism; Metabolic reprogramming in colon cancer	Purine ribonucleoside monophosphate biosynthesis	4	High	1
FALSE	High	Master Protein	Q8N8A2	Serine/threonine-protein phosphatase 6 regulatory ankyrin repeat subunit B OS=Homo sapiens (Human) OX=9606 GN=ANKRD44 PE=1 SV=3	0	3.194	2	2	2	2	1	993	107.5	6.3	43	2				Pf12796, Pf13637	91526	ENSG00000065413	ANKRD44	hsa:91526; Q53SL9; Q6P480; Q86VL5; Q8IZ72; Q8N8A2; Q9UFA4			0	High	1
FALSE	High	Master Protein	Q8WVB6	Chromosome transmission fidelity protein 18 homolog OS=Homo sapiens (Human) OX=9606 GN=CHTF18 PE=1 SV=1	0	3.532	2	2	2	2	2	975	107.3	7.21	32	2	cell cycle OR cell proliferation;cell organization and biogenesis;DNA metabolism;other metabolic processes;other biological processes	cytosol;nucleus;other cell component	nucleic acid binding activity;other molecular function	Pf00004	63922	ENSG00000127586	CHTF18	B7ZBA2; D3DU68; hsa:63922; Q7Z6Y4; Q7Z6Y6; Q8WVB6; Q9BR83; Q9BRG5; Q9H7K3	Gastric cancer network 2; 7q11.23 copy number variation syndrome	Polymerase switching on the C-strand of the telomere	3	High	1
FALSE	High	Master Protein	Q9NZ08	Endoplasmic reticulum aminopeptidase 1 OS=Homo sapiens (Human) OX=9606 GN=ERAP1 PE=1 SV=3	0	31.031	11	11	11	12	11	941	107.2	6.46	265	11	protein metabolism;other metabolic processes;developmental processes;signal transduction;other biological processes	non-structural extracellular;plasma membrane;other membranes;cytosol;ER/Golgi;other cell component	signal transduction activity or receptor binding;other molecular function	Pf01433, Pf11838, Pf17900	51752	ENSG00000164307	ERAP1	hsa:51752; O60278; Q6UWY6; Q8NEL4; Q8TAD0; Q9NZ08; Q9UHF8; Q9UKY2		Antigen Presentation: Folding, assembly and peptide loading of class I MHC	1	High	1
FALSE	High	Master Protein	Q96T37	RNA-binding protein 15 OS=Homo sapiens (Human) OX=9606 GN=RBM15 PE=1 SV=2	0	11.35	5	4	4	4	4	977	107.1	10.08	107	4	cell organization and biogenesis;RNA metabolism OR transcription;other metabolic processes;developmental processes;signal transduction;other biological processes	other membranes;nucleus;other cell component	nucleic acid binding activity	Pf00076, Pf07744	64783	ENSG00000162775	RBM15	A1A693; hsa:64783; Q3ZB86; Q4V760; Q5D058; Q5T613; Q86VW9; Q96PE4; Q96SC5; Q96SC6; Q96SC9; Q96SD0; Q96T37; Q96T38; Q9BRA5; Q9H6R8; Q9H9Y0			0	High	1
FALSE	High	Master Protein	P53618	Coatomer subunit beta OS=Homo sapiens (Human) OX=9606 GN=COPB1 PE=1 SV=3	0	5.104	4	3	3	3	3	953	107.1	6.05	43	3	transport	plasma membrane;other membranes;cytosol;ER/Golgi;other cell component	other molecular function	Pf01602, Pf07718, Pf14806	1315	ENSG00000129083	COPB1	D3DQX0; hsa:1315; P53618; Q6GTT7; Q9NTK2; Q9UNW7		COPI-dependent Golgi-to-ER retrograde traffic; COPI-mediated anterograde transport; Neutrophil degranulation	3	High	1
FALSE	High	Master Protein	Q8TD19	Serine/threonine-protein kinase Nek9 OS=Homo sapiens (Human) OX=9606 GN=NEK9 PE=1 SV=2	0	3.284	2	1	1	1	1	979	107.1	5.74	0	1	cell cycle OR cell proliferation;other biological processes	cytosol;nucleus	kinase activity;other molecular function	Pf00069, Pf00415	91754	ENSG00000119638	NEK9	hsa:91754; Q52LK6; Q8NCN0; Q8TCY4; Q8TD19; Q9UPI4; Q9Y6S4; Q9Y6S5; Q9Y6S6	Ciliopathies	EML4 and NUDC in mitotic spindle formation; Nuclear Pore Complex (NPC) Disassembly; Activation of NIMA Kinases NEK9, NEK6, NEK7	4	High	1
FALSE	High	Master Protein	O94906	Pre-mRNA-processing factor 6 OS=Homo sapiens (Human) OX=9606 GN=PRPF6 PE=1 SV=1	0	27.222	13	11	11	11	11	941	106.9	8.25	179	11	cell organization and biogenesis;RNA metabolism OR transcription;other metabolic processes;other biological processes	nucleus	nucleic acid binding activity;other molecular function	Pf06424, Pf13181	24148	ENSG00000101161	PRPF6	B2RAR5; B3KMC6; hsa:24148; O94906; O95109; Q5VXS5; Q9H3Z1; Q9H4T9; Q9H4U8; Q9NTE6	mRNA processing	mRNA Splicing - Major Pathway; mRNA Splicing - Minor Pathway	3	High	1
FALSE	High	Master Protein	Q14697	Neutral alpha-glucosidase AB OS=Homo sapiens (Human) OX=9606 GN=GANAB PE=1 SV=3	0	29.526	15	12	12	12	12	944	106.8	6.14	162	12	protein metabolism;other metabolic processes	ER/Golgi;other cell component	other molecular function	Pf01055, Pf13802	23193	ENSG00000089597	GANAB	A6NC20; hsa:23193; Q14697; Q8WTS9; Q9P0X0		Maturation of spike protein; Calnexin/calreticulin cycle; Maturation of spike protein	4	High	1
FALSE	High	Master Protein	Q03188	Centromere protein C OS=Homo sapiens (Human) OX=9606 GN=CENPC PE=1 SV=2	0	4.949	3	3	3	3	3	943	106.8	9.39	68	3	cell cycle OR cell proliferation;cell organization and biogenesis;other biological processes	cytosol;nucleus;other cell component	nucleic acid binding activity;other molecular function	Pf11699, Pf15620, Pf15622	1060	ENSG00000145241	CENPC	hsa:1060; Q03188; Q6PIR0; Q8IW27; Q9P0M5		Separation of Sister Chromatids; Resolution of Sister Chromatid Cohesion; RHO GTPases Activate Formins; EML4 and NUDC in mitotic spindle formation; Amplification of signal from unattached kinetochores via a MAD2 inhibitory signal; Deposition of new CENPA-containing nucleosomes at the centromere	7	High	1	Acetyl [N-Term]
FALSE	Medium	Master Protein	P49588	Alanine--tRNA ligase, cytoplasmic OS=Homo sapiens (Human) OX=9606 GN=AARS1 PE=1 SV=2	0.021	1.265	1	1	1	1	1	968	106.7	5.53	31	1	protein metabolism;RNA metabolism OR transcription;other metabolic processes;developmental processes;other biological processes	cytosol;mitochondrion;other cell component	nucleic acid binding activity;other molecular function	Pf01411, Pf02272, Pf07973	16	ENSG00000090861	AARS1	A6NF14; B4DR45; hsa:16; P49588; Q53GV7; Q96FA0	IL-18 signaling pathway	Cytosolic tRNA aminoacylation	2	High	1
FALSE	High	Master Protein	P36776	Lon protease homolog, mitochondrial OS=Homo sapiens (Human) OX=9606 GN=LONP1 PE=1 SV=2	0	25.99	14	11	11	11	11	959	106.4	6.39	194	11	cell organization and biogenesis;protein metabolism;DNA metabolism;other metabolic processes;stress response	cytosol;mitochondrion;nucleus	nucleic acid binding activity;other molecular function	Pf00004, Pf02190, Pf05362	9361	ENSG00000196365	LONP1	B3KPH8; D6W635; E5KMH8; F5GZ27; hsa:9361; P36776; P36777; Q8N8K8; Q9UQ95			0	High	1
FALSE	Medium	Master Protein	P57740	Nuclear pore complex protein Nup107 OS=Homo sapiens (Human) OX=9606 GN=NUP107 PE=1 SV=1	0.011	1.582	1	1	1	1	1	925	106.3	5.43	46	1	cell organization and biogenesis;other metabolic processes;transport;developmental processes;other biological processes	other membranes;cytosol;nucleus;other cell component	other molecular function	Pf04121	57122	ENSG00000111581	NUP107	B4DZ67; hsa:57122; P57740; Q6PJE1	Gastric cancer network 1	Separation of Sister Chromatids; Resolution of Sister Chromatid Cohesion; RHO GTPases Activate Formins; HCMV Early Events; EML4 and NUDC in mitotic spindle formation; Transport of Mature mRNA derived from an Intron-Containing Transcript; Rev-mediated nuclear export of HIV RNA; NEP/NS2 Interacts with the Cellular Export Machinery; Amplification of signal from unattached kinetochores via a MAD2 inh…	36	High	1
FALSE	High	Master Protein	Q9NYF8	Bcl-2-associated transcription factor 1 OS=Homo sapiens (Human) OX=9606 GN=BCLAF1 PE=1 SV=2	0	16.128	9	7	7	8	7	920	106.1	9.98	137	7	stress response;other biological processes	nucleus;other cell component	nucleic acid binding activity;other molecular function	Pf15440	9774	ENSG00000029363	BCLAF1	A2RU75; B7ZM58; E1P586; hsa:9774; Q14673; Q86WU6; Q86WY0; Q9NYF8	Interactome of polycomb repressive complex 2 (PRC2)		1	High	1
FALSE	High	Master Protein	P06400	Retinoblastoma-associated protein OS=Homo sapiens (Human) OX=9606 GN=RB1 PE=1 SV=2	0	15.315	8	7	7	7	7	928	106.1	7.94	125	7	cell cycle OR cell proliferation;cell organization and biogenesis;developmental processes;signal transduction;other biological processes	cytosol;cytoskeleton;nucleus;other cell component	nucleic acid binding activity;other molecular function	Pf01857, Pf01858, Pf08934, Pf11934	5925	ENSG00000139687	RB1	A8K5E3; hsa:5925; P06400; P78499; Q5VW46; Q8IZL4	Androgen receptor signaling pathway; miRNA regulation of DNA damage response; Cell cycle; Thyroid stimulating hormone (TSH) signaling pathway; Glioblastoma signaling pathways; Adipogenesis; Spinal cord injury; Retinoblastoma gene in cancer; Aryl hydrocarbon receptor pathway; Bladder cancer; Fas ligand pathway and stress induction of heat shock proteins; H19 action Rb-E2F1 signaling and CDK-Beta-c…	Cyclin D associated events in G1; Condensation of Prophase Chromosomes; APC/C:Cdh1 mediated degradation of Cdc20 and other APC/C:Cdh1 targeted proteins in late mitosis/early G1; Oncogene Induced Senescence; Defective binding of RB1 mutants to E2F1,(E2F2, E2F3); Aberrant regulation of mitotic exit in cancer due to RB1 defects; RUNX2 regulates osteoblast differentiation; Phosphorylation of proteins…	45	High	1
FALSE	High	Master Protein	Q9UNX4	WD repeat-containing protein 3 OS=Homo sapiens (Human) OX=9606 GN=WDR3 PE=1 SV=1	0	3.621	1	1	1	1	1	943	106	6.64	78	1	RNA metabolism OR transcription;other metabolic processes	other membranes;nucleus;other cell component	nucleic acid binding activity	Pf00400, Pf04003, Pf12894	10885	ENSG00000065183	WDR3	hsa:10885; Q9UNX4		Major pathway of rRNA processing in the nucleolus and cytosol; rRNA modification in the nucleus and cytosol	2	High	1
FALSE	High	Master Protein	Q6UB35	Monofunctional C1-tetrahydrofolate synthase, mitochondrial OS=Homo sapiens (Human) OX=9606 GN=MTHFD1L PE=1 SV=1	0	27.019	13	12	13	13	12	978	105.7	8.06	278	12	other metabolic processes;developmental processes	cytosol;mitochondrion	other molecular function	Pf00763, Pf01268, Pf02882	25902	ENSG00000120254	MTHFD1L	hsa:25902; Q2TBF3; Q6UB35; Q8WVW0; Q96HG8; Q9H789; Q9UFU8	One-carbon metabolism; Trans-sulfuration and one-carbon metabolism	Metabolism of folate and pterines	3	High	1
FALSE	High	Master Protein	Q9NQS7	Inner centromere protein OS=Homo sapiens (Human) OX=9606 GN=INCENP PE=1 SV=3	0	20.515	12	9	9	9	9	918	105.4	9.44	97	9	cell cycle OR cell proliferation;cell organization and biogenesis;protein metabolism;other metabolic processes;other biological processes	cytosol;cytoskeleton;nucleus;other cell component	enzyme regulator activity	Pf03941, Pf12178	3619	ENSG00000149503	INCENP	A8MQD2; hsa:3619; Q5Y192; Q9NQS7		Separation of Sister Chromatids; Resolution of Sister Chromatid Cohesion; RHO GTPases Activate Formins; EML4 and NUDC in mitotic spindle formation; Amplification of signal from unattached kinetochores via a MAD2 inhibitory signal; SUMOylation of DNA replication proteins	7	High	1
FALSE	High	Master Protein	Q9HCG8	Pre-mRNA-splicing factor CWC22 homolog OS=Homo sapiens (Human) OX=9606 GN=CWC22 PE=1 SV=3	0	15.333	10	8	8	8	8	908	105.4	7.03	45	8	RNA metabolism OR transcription;other metabolic processes;other biological processes	cytosol;nucleus	nucleic acid binding activity	Pf02847	57703	ENSG00000163510	CWC22	hsa:57703; Q05DC2; Q4G135; Q52LF0; Q6PEX2; Q7Z6I0; Q9H5L3; Q9H6Q6; Q9HCG8		mRNA Splicing - Major Pathway	1	High	1
FALSE	High	Master Protein	Q99613	Eukaryotic translation initiation factor 3 subunit C OS=Homo sapiens (Human) OX=9606 GN=EIF3C PE=1 SV=1	0	107.856	28	28	29	40	28	913	105.3	5.68	844	28	cell organization and biogenesis;protein metabolism;other metabolic processes;other biological processes	cytosol;translational apparatus;other cell component	translation activity;nucleic acid binding activity;other molecular function	Pf01399, Pf05470	8663	ENSG00000184110	EIF3C	A8K7Z0; B2RXG3; B4E1D5; H3BRV0; hsa:8663; O00215; Q99613; Q9BW98	Translation factors; nsp1 from SARS-CoV-2 inhibits translation initiation in the host cell	L13a-mediated translational silencing of Ceruloplasmin expression; Translation initiation complex formation; Formation of a pool of free 40S subunits; Formation of the ternary complex, and subsequently, the 43S complex; Ribosomal scanning and start codon recognition; GTP hydrolysis and joining of the 60S ribosomal subunit	8	High	1
FALSE	High	Master Protein	Q9H2K8	Serine/threonine-protein kinase TAO3 OS=Homo sapiens (Human) OX=9606 GN=TAOK3 PE=1 SV=2	0	8.928	4	3	3	3	1	898	105.3	7.3	89	3	cell cycle OR cell proliferation;cell organization and biogenesis;protein metabolism;DNA metabolism;other metabolic processes;stress response;developmental processes;signal transduction;other biological processes	plasma membrane;other membranes;other cell component	enzyme regulator activity;kinase activity;other molecular function	Pf00069	51347	ENSG00000135090	TAOK3	hsa:51347; Q658N1; Q8IUM4; Q9H2K8; Q9HC79; Q9NZM9; Q9UHG7	MAPK signaling pathway	RAC1 GTPase cycle; RAC2 GTPase cycle; RAC3 GTPase cycle	4	High	1
FALSE	High	Master Protein	Q8NI36	WD repeat-containing protein 36 OS=Homo sapiens (Human) OX=9606 GN=WDR36 PE=1 SV=1	0	7.565	3	3	3	3	3	951	105.3	7.53	80	3	RNA metabolism OR transcription;other metabolic processes;other biological processes	nucleus;other cell component		Pf00400, Pf04192, Pf12894	134430		WDR36	A2RUS4; hsa:134430; Q68E02; Q8N1Q2; Q8NI36		Major pathway of rRNA processing in the nucleolus and cytosol; rRNA modification in the nucleus and cytosol	2	High	1
FALSE	High	Master Protein	P98171	Rho GTPase-activating protein 4 OS=Homo sapiens (Human) OX=9606 GN=ARHGAP4 PE=1 SV=2	0	3.931	3	2	2	2	2	946	105	6.34	23	2	cell organization and biogenesis;signal transduction;other biological processes	cytosol;cytoskeleton;ER/Golgi;nucleus;other cell component	enzyme regulator activity;other molecular function	Pf00018, Pf00611, Pf00620	393	ENSG00000089820	ARHGAP4	hsa:393; P98171; Q14144; Q86UY3	Clock-controlled autophagy in bone metabolism	CDC42 GTPase cycle; RAC1 GTPase cycle; RHOA GTPase cycle	4	High	1
FALSE	High	Master Protein	Q6VY07	Phosphofurin acidic cluster sorting protein 1 OS=Homo sapiens (Human) OX=9606 GN=PACS1 PE=1 SV=2	0	8.716	4	3	3	3	3	963	104.8	7.74	46	3	other biological processes	cytosol;ER/Golgi	other molecular function	Pf10254	55690	ENSG00000175115	PACS1	hsa:55690; Q6PJY6; Q6PKB6; Q6VY07; Q7Z590; Q7Z5W4; Q8N8K6; Q96MW0; Q9NW92; Q9ULP5		Nef mediated downregulation of MHC class I complex cell surface expression	1	High	1
FALSE	High	Master Protein	Q9Y5B6	PAX3- and PAX7-binding protein 1 OS=Homo sapiens (Human) OX=9606 GN=PAXBP1 PE=1 SV=2	0	12.882	9	7	7	7	7	917	104.7	5.68	71	7	RNA metabolism OR transcription;other metabolic processes;other biological processes	nucleus	nucleic acid binding activity	Pf07842	94104	ENSG00000159086; ENSG00000263141	PAXBP1	D3DSE7; hsa:94104; Q96DU8; Q9NYQ0; Q9Y5B6			0	High	1
FALSE	High	Master Protein	P43246	DNA mismatch repair protein Msh2 OS=Homo sapiens (Human) OX=9606 GN=MSH2 PE=1 SV=1	0.004	2.542	1	1	1	1	1	934	104.7	5.77	40	1	cell cycle OR cell proliferation;cell organization and biogenesis;DNA metabolism;other metabolic processes;stress response;developmental processes;signal transduction;other biological processes	nucleus	nucleic acid binding activity;other molecular function	Pf00488, Pf01624, Pf05188, Pf05190, Pf05192	4436	ENSG00000095002	MSH2	B4E2Z2; hsa:4436; O75488; P43246	RAC1/PAK1/p38/MMP2 pathway; Chromosomal and microsatellite instability in colorectal cancer ; Ciliary landscape; DNA repair pathways, full network; p53 transcriptional gene network; DNA mismatch repair	Mismatch repair (MMR) directed by MSH2:MSH6 (MutSalpha); Mismatch repair (MMR) directed by MSH2:MSH3 (MutSbeta); TP53 Regulates Transcription of DNA Repair Genes; Defective Mismatch Repair Associated With MSH3; Defective Mismatch Repair Associated With MSH2; Defective Mismatch Repair Associated With MSH6	12	High	1
FALSE	High	Master Protein	P63010	AP-2 complex subunit beta OS=Homo sapiens (Human) OX=9606 GN=AP2B1 PE=1 SV=1	0	2.789	2	2	2	2	2	937	104.5	5.38	46	2	cell organization and biogenesis;transport;developmental processes;other biological processes	plasma membrane;other membranes;cytosol;other cytoplasmic organelle;other cell component	other molecular function	Pf01602, Pf02883, Pf09066	163	ENSG00000006125	AP2B1	A6NJP3; hsa:163; P21851; P63010; Q7Z451; Q96J19	Synaptic vesicle pathway; GABA receptor signaling; EGF/EGFR signaling pathway; Fragile X syndrome; mBDNF and proBDNF regulation of GABA neurotransmission	Recycling pathway of L1; MHC class II antigen presentation; Potential therapeutics for SARS; Cargo recognition for clathrin-mediated endocytosis; Nef Mediated CD4 Down-regulation; EPH-ephrin mediated repulsion of cells; VLDLR internalisation and degradation; Retrograde neurotrophin signalling; WNT5A-dependent internalization of FZD4; LDL clearance; Nef Mediated CD8 Down-regulation; WNT5A-dependen…	18	High	1
FALSE	High	Master Protein	Q92889	DNA repair endonuclease XPF OS=Homo sapiens (Human) OX=9606 GN=ERCC4 PE=1 SV=3	0	3.268	1	1	1	1	1	916	104.4	6.93	31	1	cell cycle OR cell proliferation;cell organization and biogenesis;DNA metabolism;other metabolic processes;stress response;other biological processes	nucleus;other cell component	nucleic acid binding activity;other molecular function	Pf02732	2072	ENSG00000175595	ERCC4	A5PKV6; A8K111; hsa:2072; O00140; Q8TD83; Q92889	Nucleotide excision repair; DNA repair pathways, full network; Nucleotide excision repair in xeroderma pigmentosum	Formation of Incision Complex in GG-NER; Dual Incision in GG-NER; Fanconi Anemia Pathway; Dual incision in TC-NER; HDR through Single Strand Annealing (SSA)	8	High	1
FALSE	High	Master Protein	Q16512	Serine/threonine-protein kinase N1 OS=Homo sapiens (Human) OX=9606 GN=PKN1 PE=1 SV=2	0	23.298	10	8	8	9	8	942	103.9	6.37	235	8	cell organization and biogenesis;protein metabolism;other metabolic processes;stress response;developmental processes;signal transduction;other biological processes	plasma membrane;other membranes;cytosol;nucleus;other cytoplasmic organelle;other cell component	kinase activity;other molecular function	Pf00069, Pf00433, Pf02185	5585	ENSG00000123143	PKN1	A8K7W5; B2R9R4; B3KVN3; hsa:5585; Q15143; Q16512; Q504U4; Q8IUV5; Q9UD44	Apoptosis-related network due to altered Notch3 in ovarian cancer; PI3K-Akt signaling pathway; IL-18 signaling pathway; G13 signaling pathway	RAC1 GTPase cycle; Activated PKN1 stimulates transcription of AR (androgen receptor) regulated genes KLK2 and KLK3; RHOC GTPase cycle; RHOA GTPase cycle; RHOB GTPase cycle	10	High	1
FALSE	High	Master Protein	Q96EK7	Constitutive coactivator of peroxisome proliferator-activated receptor gamma OS=Homo sapiens (Human) OX=9606 GN=FAM120B PE=1 SV=1	0	6.292	2	2	2	2	2	910	103.7	5.69	83	2	signal transduction;other biological processes	nucleus			84498	ENSG00000112584; ENSG00000275333	FAM120B	B4DL34; hsa:84498; Q86V68; Q96EK7; Q96JI9		PPARA activates gene expression; Transcriptional regulation of white adipocyte differentiation	2	High	1
FALSE	High	Master Protein	Q8IWX8	Calcium homeostasis endoplasmic reticulum protein OS=Homo sapiens (Human) OX=9606 GN=CHERP PE=1 SV=3	0	20.732	9	8	8	9	8	916	103.6	9.04	122	8	RNA metabolism OR transcription;other metabolic processes;transport;developmental processes;other biological processes	other membranes;cytosol;ER/Golgi;nucleus;other cell component	other molecular function	Pf01585, Pf01805, Pf04818	10523	ENSG00000085872	CHERP	hsa:10523; O00302; Q4G0Y5; Q8IWX8; Q8WU30; Q99492		mRNA Splicing - Major Pathway	1	High	1
FALSE	High	Master Protein	P98175	RNA-binding protein 10 OS=Homo sapiens (Human) OX=9606 GN=RBM10 PE=1 SV=3	0	96.292	28	28	31	38	28	930	103.5	5.97	579	28	RNA metabolism OR transcription;other metabolic processes;other biological processes	nucleus;other cell component	nucleic acid binding activity;other molecular function	Pf00076, Pf00641, Pf01585, Pf17780	8241	ENSG00000182872	RBM10	A0A0A0MR66; C4AM81; hsa:8241; P98175; Q14136; Q5JRR2; Q9BTE4; Q9BTX0; Q9NTB1			0	High	1
FALSE	High	Master Protein	Q86XP3	ATP-dependent RNA helicase DDX42 OS=Homo sapiens (Human) OX=9606 GN=DDX42 PE=1 SV=1	0	117.414	34	29	34	39	29	938	102.9	7.02	994	29	other biological processes	cytosol;nucleus;other cell component	nucleic acid binding activity;other molecular function	Pf00270, Pf00271	11325	ENSG00000198231	DDX42	A6NML1; A8KA43; hsa:11325; O75619; Q68G51; Q86XP3; Q96BK1; Q96HR7; Q9Y3V8		mRNA Splicing - Major Pathway; mRNA Splicing - Minor Pathway	2	High	1
FALSE	High	Master Protein	Q96J02	E3 ubiquitin-protein ligase Itchy homolog OS=Homo sapiens (Human) OX=9606 GN=ITCH PE=1 SV=2	0	9.817	4	4	4	4	3	903	102.7	6.3	24	4	protein metabolism;other metabolic processes;stress response;signal transduction;other biological processes	plasma membrane;other membranes;cytosol;nucleus;other cytoplasmic organelle;other cell component	signal transduction activity or receptor binding;other molecular function	Pf00168, Pf00397, Pf00632	83737	ENSG00000078747	ITCH	A6NEW4; B4E234; E1P5P3; F5H217; hsa:83737; O43584; Q5QP37; Q5TEL0; Q96F66; Q96J02; Q9BY75; Q9H451; Q9H4U5	TGF-beta signaling pathway; VEGFA-VEGFR2 signaling pathway; EGF/EGFR signaling pathway; Nonalcoholic fatty liver disease; Notch signaling pathway	Antigen processing: Ubiquitination & Proteasome degradation; RUNX1 regulates transcription of genes involved in differentiation of HSCs; Degradation of GLI1 by the proteasome; Hedgehog 'on' state; Activated NOTCH1 Transmits Signal to the Nucleus; NOD1/2 Signaling Pathway; Negative regulators of DDX58/IFIH1 signaling; Downregulation of ERBB4 signaling	13	High	1
FALSE	High	Master Protein	Q15424	Scaffold attachment factor B1 OS=Homo sapiens (Human) OX=9606 GN=SAFB PE=1 SV=4	0.001	2.675	1	1	1	1	1	915	102.6	5.47	56	1	cell organization and biogenesis;signal transduction;other biological processes	nucleus;other cell component	nucleic acid binding activity;other molecular function	Pf00076, Pf02037	6294	ENSG00000160633	SAFB	A0AV56; B7Z5B6; B7ZLP6; F5H0H3; hsa:6294; O60406; Q15424; Q59HH8	Interleukin-1 (IL-1) structural pathway	SUMOylation of transcription cofactors	2	High	1
FALSE	High	Master Protein	P19367	Hexokinase-1 OS=Homo sapiens (Human) OX=9606 GN=HK1 PE=1 SV=3	0	34.553	15	15	15	15	13	917	102.4	6.8	299	15	other metabolic processes;stress response;other biological processes	other membranes;cytosol;mitochondrion	kinase activity;other molecular function	Pf00349, Pf03727	3098	ENSG00000156515	HK1	E9PCK0; hsa:3098; O43443; O43444; O75574; P19367; Q5VTC3; Q96HC8; Q9NNZ4; Q9NNZ5	Cori cycle; Photodynamic therapy-induced HIF-1 survival signaling; Clear cell renal cell carcinoma pathways; Aerobic glycolysis; Disorders of fructose metabolism; Glucose metabolism in triple-negative breast cancer cells; Glycolysis and gluconeogenesis; Glucuronidation	Glycolysis; Defective HK1 causes hexokinase deficiency (HK deficiency)	10	High	1
FALSE	High	Master Protein	Q15269	Periodic tryptophan protein 2 homolog OS=Homo sapiens (Human) OX=9606 GN=PWP2 PE=2 SV=2	0	14.687	8	7	7	7	7	919	102.4	6.15	111	7	cell organization and biogenesis;RNA metabolism OR transcription;other metabolic processes	nucleus;other cell component		Pf00400, Pf04003	5822	ENSG00000241945	PWP2	B2RAG8; hsa:5822; Q15269; Q96A77		Major pathway of rRNA processing in the nucleolus and cytosol; rRNA modification in the nucleus and cytosol	2	High	1
FALSE	High	Master Protein	P35606	Coatomer subunit beta' OS=Homo sapiens (Human) OX=9606 GN=COPB2 PE=1 SV=2	0	9.734	4	4	4	4	4	906	102.4	5.27	97	4	transport	other membranes;cytosol;ER/Golgi	other molecular function	Pf00400, Pf04053	9276	ENSG00000184432	COPB2	B4DZI8; hsa:9276; P35606		COPI-dependent Golgi-to-ER retrograde traffic; COPI-mediated anterograde transport	2	High	1
FALSE	High	Master Protein	Q92888	Rho guanine nucleotide exchange factor 1 OS=Homo sapiens (Human) OX=9606 GN=ARHGEF1 PE=1 SV=2	0	7.413	4	4	4	4	4	912	102.4	5.66	65	4	signal transduction;other biological processes	plasma membrane;other membranes;cytosol;other cell component	signal transduction activity or receptor binding;enzyme regulator activity	Pf00621, Pf09128, Pf17838	9138	ENSG00000076928	ARHGEF1	hsa:9138; O00513; Q6NX52; Q8N4J4; Q92888; Q96BF4; Q96F17; Q9BSB1	G protein signaling pathways; EGF/EGFR signaling pathway; Regulation of actin cytoskeleton; G13 signaling pathway	RHOC GTPase cycle; RHOA GTPase cycle; RHOB GTPase cycle; G alpha (12/13) signalling events; NRAGE signals death through JNK	9	High	1
FALSE	High	Master Protein	P52789	Hexokinase-2 OS=Homo sapiens (Human) OX=9606 GN=HK2 PE=1 SV=2	0	13.5	8	7	7	7	5	917	102.3	6.05	80	7	cell organization and biogenesis;other metabolic processes;stress response;transport;other biological processes	plasma membrane;other membranes;cytosol;cytoskeleton;mitochondrion;ER/Golgi;other cell component	kinase activity;other molecular function	Pf00349, Pf03727	3099	ENSG00000159399	HK2	D6W5J2; hsa:3099; P52789; Q8WU87; Q9UN82	Clear cell renal cell carcinoma pathways; Glycolysis and gluconeogenesis	Glycolysis	3	High	1
FALSE	High	Master Protein	P78344	Eukaryotic translation initiation factor 4 gamma 2 OS=Homo sapiens (Human) OX=9606 GN=EIF4G2 PE=1 SV=1	0	4.087	2	2	2	2	2	907	102.3	7.14	47	2	cell organization and biogenesis;protein metabolism;other metabolic processes;developmental processes;other biological processes	cytosol;translational apparatus;other cell component	nucleic acid binding activity	Pf02020, Pf02847, Pf02854	1982	ENSG00000110321	EIF4G2	hsa:1982; O60877; P78344; P78404; Q0VH00; Q0VH01; Q2NKW9; Q49A79; Q53EU1; Q58EZ2; Q8NI71; Q96C16	VEGFA-VEGFR2 signaling pathway; Exercise-induced circadian regulation; Acute viral myocarditis	ISG15 antiviral mechanism	4	High	1
FALSE	High	Master Protein	Q8IYB3	Serine/arginine repetitive matrix protein 1 OS=Homo sapiens (Human) OX=9606 GN=SRRM1 PE=1 SV=2	0	3.433	2	1	1	1	1	904	102.3	11.84	42	1	RNA metabolism OR transcription;other metabolic processes;other biological processes	cytosol;nucleus	nucleic acid binding activity	Pf01480	10250	ENSG00000133226	SRRM1	hsa:10250; O60585; Q5VVN4; Q8IYB3	mRNA processing	Transport of Mature mRNA derived from an Intron-Containing Transcript; mRNA 3'-end processing; RNA Polymerase II Transcription Termination; mRNA Splicing - Major Pathway; RHOBTB2 GTPase cycle; RHOBTB1 GTPase cycle	7	High	1
FALSE	High	Master Protein	Q7KZF4	Staphylococcal nuclease domain-containing protein 1 OS=Homo sapiens (Human) OX=9606 GN=SND1 PE=1 SV=1	0	121.056	32	31	36	43	31	910	101.9	7.17	1047	31	RNA metabolism OR transcription;other metabolic processes;other biological processes	cytosol;nucleus;other cell component	nucleic acid binding activity;other molecular function	Pf00565, Pf00567	27044	ENSG00000197157	SND1	hsa:27044; Q13122; Q7KZF4; Q96AG0	VEGFA-VEGFR2 signaling pathway	Signaling by BRAF and RAF1 fusions	2	High	1	Acetyl [N-Term]
FALSE	High	Master Protein	Q9Y2K6	Ubiquitin carboxyl-terminal hydrolase 20 OS=Homo sapiens (Human) OX=9606 GN=USP20 PE=1 SV=2	0.004	2.062	1	1	1	1	1	914	101.9	6.11	56	1	protein metabolism;other metabolic processes;transport;other biological processes	cytosol;cytoskeleton;other cell component	signal transduction activity or receptor binding;other molecular function	Pf00443, Pf02148, Pf06337	10868	ENSG00000136878	USP20	hsa:10868; Q541F1; Q8IXQ1; Q96LG5; Q9UQN8; Q9UQP0; Q9Y2K6		Ub-specific processing proteases	1	High	1
FALSE	High	Master Protein	P49736	DNA replication licensing factor MCM2 OS=Homo sapiens (Human) OX=9606 GN=MCM2 PE=1 SV=4	0	93.592	29	24	29	33	24	904	101.8	5.52	789	24	cell cycle OR cell proliferation;cell organization and biogenesis;DNA metabolism;other metabolic processes;stress response;other biological processes	nucleus;other cell component	nucleic acid binding activity;other molecular function	Pf00493, Pf12619, Pf14551, Pf17207, Pf17855	4171	ENSG00000073111	MCM2	hsa:4171; P49736; Q14577; Q15023; Q8N2V1; Q969W7; Q96AE1; Q9BRM7	Cell cycle; Ciliary landscape; G1 to S cell cycle control; DNA replication	Orc1 removal from chromatin; Assembly of the pre-replicative complex; Activation of ATR in response to replication stress; Activation of the pre-replicative complex; Unwinding of DNA	10	High	1	Acetyl [N-Term]
FALSE	High	Master Protein	P18858	DNA ligase 1 OS=Homo sapiens (Human) OX=9606 GN=LIG1 PE=1 SV=1	0	12.935	9	6	6	6	6	919	101.7	5.62	104	6	cell cycle OR cell proliferation;DNA metabolism;other metabolic processes;stress response;other biological processes	mitochondrion;nucleus;other cell component	nucleic acid binding activity;other molecular function	Pf01068, Pf04675, Pf04679	3978	ENSG00000105486	LIG1	B2RAI8; B4DTU4; hsa:3978; P18858; Q2TB12; Q32P23	Base excision repair; Nucleotide excision repair; DNA repair pathways, full network; Nucleotide excision repair in xeroderma pigmentosum ; DNA mismatch repair	POLB-Dependent Long Patch Base Excision Repair; Gap-filling DNA repair synthesis and ligation in TC-NER; Gap-filling DNA repair synthesis and ligation in GG-NER; Early Phase of HIV Life Cycle; PCNA-Dependent Long Patch Base Excision Repair; Processive synthesis on the lagging strand; Processive synthesis on the C-strand of the telomere; Mismatch repair (MMR) directed by MSH2:MSH6 (MutSalpha); Mis…	14	High	1
FALSE	High	Master Protein	P11586	C-1-tetrahydrofolate synthase, cytoplasmic OS=Homo sapiens (Human) OX=9606 GN=MTHFD1 PE=1 SV=3	0	46.322	21	20	20	20	20	935	101.5	7.3	455	20											0	High	1
FALSE	High	Master Protein	Q7Z2W4	Zinc finger CCCH-type antiviral protein 1 OS=Homo sapiens (Human) OX=9606 GN=ZC3HAV1 PE=1 SV=3	0	27.966	13	10	10	10	10	902	101.4	8.4	235	10	stress response;other biological processes	cytosol;nucleus;other cell component	other molecular function	Pf00644, Pf02825, Pf18606, Pf18633	56829	ENSG00000105939	ZC3HAV1	A4D1R2; A4D1S4; hsa:56829; Q7Z2W4; Q8IW57; Q8TAJ3; Q96N79; Q9H8R9; Q9P0Y7		Signaling by BRAF and RAF1 fusions	1	High	1
FALSE	High	Master Protein	Q9BXJ9	N-alpha-acetyltransferase 15, NatA auxiliary subunit OS=Homo sapiens (Human) OX=9606 GN=NAA15 PE=1 SV=1	0	4.407	3	3	3	3	3	866	101.2	7.42	64	3	protein metabolism;other metabolic processes;developmental processes;other biological processes	cytosol;nucleus;other cell component	translation activity	Pf12569, Pf13181	80155	ENSG00000164134	NAA15	D3DNY6; hsa:80155; Q52LG9; Q8IWH4; Q8NEV2; Q9BXJ9; Q9H8P6			0	High	1
FALSE	High	Master Protein	Q9BZF1	Oxysterol-binding protein-related protein 8 OS=Homo sapiens (Human) OX=9606 GN=OSBPL8 PE=1 SV=3	0	63.694	19	14	15	19	14	889	101.1	6.96	513	14	cell organization and biogenesis;other metabolic processes;transport;other biological processes	other membranes;cytosol;ER/Golgi;nucleus;other cell component	transporter activity;other molecular function	Pf00169, Pf01237	114882	ENSG00000091039	OSBPL8	A8K1T2; E9PE66; E9PE68; hsa:114882; Q52LQ3; Q68D75; Q8WXP8; Q9BZF1; Q9P277		Acyl chain remodelling of PS	1	High	1
FALSE	High	Master Protein	P56192	Methionine--tRNA ligase, cytoplasmic OS=Homo sapiens (Human) OX=9606 GN=MARS1 PE=1 SV=2	0	4.592	2	2	2	2	2	900	101.1	6.16	79	2	protein metabolism;RNA metabolism OR transcription;other metabolic processes;stress response;other biological processes	cytosol;nucleus;other cell component	nucleic acid binding activity;other molecular function	Pf00043, Pf00458, Pf09334, Pf18485, Pf19303	4141	ENSG00000166986	MARS1	B3KVK7; hsa:4141; P56192; Q14895; Q53H14; Q96A15; Q96BZ0; Q9NSE0		Cytosolic tRNA aminoacylation; Selenoamino acid metabolism	2	High	1
FALSE	High	Master Protein	Q9BXP5	Serrate RNA effector molecule homolog OS=Homo sapiens (Human) OX=9606 GN=SRRT PE=1 SV=1	0	78.221	23	26	27	31	26	876	100.6	5.96	458	26	RNA metabolism OR transcription;other metabolic processes;other biological processes	nucleus;other cell component	nucleic acid binding activity;other molecular function	Pf04959, Pf12066	51593	ENSG00000087087	SRRT	A4D2E5; A4D2E6; A6NK22; B4DJL4; B4DZA6; hsa:51593; O95808; Q32MI4; Q6NT74; Q8TDQ5; Q9BWP6; Q9BXP4; Q9BXP5; Q9Y4S4		mRNA Splicing - Major Pathway; RNA polymerase II transcribes snRNA genes	2	High	1
FALSE	High	Master Protein	Q8WUA4	General transcription factor 3C polypeptide 2 OS=Homo sapiens (Human) OX=9606 GN=GTF3C2 PE=1 SV=2	0	10.581	8	6	6	6	6	911	100.6	7.31	74	6	RNA metabolism OR transcription;other metabolic processes	nucleus;other cell component	other molecular function	Pf00400	2976	ENSG00000115207	GTF3C2	D6W557; hsa:2976; Q16632; Q8WUA4; Q9BWI7		RNA Polymerase III Abortive And Retractive Initiation; RNA Polymerase III Transcription Initiation From Type 1 Promoter; RNA Polymerase III Transcription Initiation From Type 2 Promoter	3	High	1
FALSE	High	Master Protein	Q13435	Splicing factor 3B subunit 2 OS=Homo sapiens (Human) OX=9606 GN=SF3B2 PE=1 SV=2	0	62.573	24	18	20	22	18	895	100.2	5.67	452	18	RNA metabolism OR transcription;other metabolic processes	nucleus		Pf02037, Pf04037, Pf04046	10992	ENSG00000087365	SF3B2	A8K485; B4DT19; hsa:10992; Q13435; Q7L4T5; Q7Z627; Q969K1; Q96CM6; Q9BWD2	mRNA processing	mRNA Splicing - Major Pathway; mRNA Splicing - Minor Pathway	3	High	1
FALSE	High	Master Protein	P49756	RNA-binding protein 25 OS=Homo sapiens (Human) OX=9606 GN=RBM25 PE=1 SV=3	0	50.84	18	17	17	21	17	843	100.1	6.32	329	17	RNA metabolism OR transcription;other metabolic processes;other biological processes	nucleus;other cell component	nucleic acid binding activity	Pf00076, Pf01480	58517	ENSG00000119707	RBM25	A0PJL9; B2RNA8; B3KT03; hsa:58517; P49756; Q2TA72; Q5XJ17; Q6P665; Q9H6A1; Q9UEQ5; Q9UIE9			0	High	1
FALSE	High	Master Protein	Q08554	Desmocollin-1 OS=Homo sapiens (Human) OX=9606 GN=DSC1 PE=1 SV=2	0	3.59	2	1	1	1	1	894	99.9	5.43	34	1	cell adhesion	plasma membrane;other membranes;other cell component	other molecular function	Pf00028, Pf01049, Pf08758	1823	ENSG00000134765	DSC1	hsa:1823; Q08554; Q9HB01	VEGFA-VEGFR2 signaling pathway	Neutrophil degranulation; Formation of the cornified envelope	4	High	1
FALSE	High	Master Protein	Q96QC0	Serine/threonine-protein phosphatase 1 regulatory subunit 10 OS=Homo sapiens (Human) OX=9606 GN=PPP1R10 PE=1 SV=1	0	10.782	8	6	6	6	6	940	99	9.17	58	6	transport;other biological processes	nucleus;other cell component	enzyme regulator activity;nucleic acid binding activity;other molecular function	Pf00642, Pf08711	5514	ENSG00000204569; ENSG00000206489; ENSG00000227804; ENSG00000230995; ENSG00000231737; ENSG00000235291; ENSG00000238104	PPP1R10	hsa:5514; O00405; Q96QC0			0	High	1
FALSE	Medium	Master Protein	O75891	Cytosolic 10-formyltetrahydrofolate dehydrogenase OS=Homo sapiens (Human) OX=9606 GN=ALDH1L1 PE=1 SV=2	0.011	1.574	1	1	1	1	1	902	98.8	5.94	30	1	other metabolic processes	cytosol	other molecular function	Pf00171, Pf00550, Pf00551, Pf02911	10840	ENSG00000144908	ALDH1L1	B4DG36; E9PBX3; hsa:10840; O75891; Q68CS1; Q8TBP8	Folate-alcohol and cancer pathway hypotheses; One-carbon metabolism	Metabolism of folate and pterines	3	High	1
FALSE	High	Master Protein	P42566	Epidermal growth factor receptor substrate 15 OS=Homo sapiens (Human) OX=9606 GN=EPS15 PE=1 SV=2	0	24.752	11	10	10	10	10	896	98.6	4.64	251	10	cell organization and biogenesis;transport;other biological processes	plasma membrane;other membranes;cytosol;other cytoplasmic organelle;other cell component	other molecular function		2060	ENSG00000085832	EPS15	B2R8J7; D3DPJ2; hsa:2060; P42566; Q5SRH4	VEGFA-VEGFR2 signaling pathway; Ebola virus infection in host; EGF/EGFR signaling pathway	Cargo recognition for clathrin-mediated endocytosis; EGFR downregulation; Negative regulation of MET activity; InlB-mediated entry of Listeria monocytogenes into host cell	8	High	1
FALSE	High	Master Protein	P50570	Dynamin-2 OS=Homo sapiens (Human) OX=9606 GN=DNM2 PE=1 SV=2	0	2.829	1	1	1	1	1	870	98	7.44	0	1	cell cycle OR cell proliferation;cell organization and biogenesis;transport;developmental processes;signal transduction;other biological processes	plasma membrane;other membranes;cytosol;cytoskeleton;ER/Golgi;nucleus;other cytoplasmic organelle;other cell component	signal transduction activity or receptor binding;cytoskeletal activity;other molecular function	Pf00169, Pf00350, Pf01031, Pf02212	1785	ENSG00000079805	DNM2	A8K1B6; E7EV30; E9PEQ4; hsa:1785; K7ESI9; P50570; Q5I0Y0; Q7Z5S3; Q9UPH4	Synaptic vesicle pathway; Fragile X syndrome; Intracellular trafficking proteins involved in CMT neuropathy	Recycling pathway of L1; MHC class II antigen presentation; Clathrin-mediated endocytosis; Golgi Associated Vesicle Biogenesis; Lysosome Vesicle Biogenesis; NGF-stimulated transcription; Toll Like Receptor 4 (TLR4) Cascade; NOSTRIN mediated eNOS trafficking; Retrograde neurotrophin signalling; Formation of annular gap junctions	14	High	1
FALSE	High	Master Protein	Q5H9R7	Serine/threonine-protein phosphatase 6 regulatory subunit 3 OS=Homo sapiens (Human) OX=9606 GN=PPP6R3 PE=1 SV=2	0.008	1.712	1	1	1	1	1	873	97.6	4.6	15	1	other biological processes	plasma membrane;other membranes;cytosol;nucleus	enzyme regulator activity;other molecular function	Pf04499	55291	ENSG00000110075	PPP6R3	hsa:55291; Q3B7I1; Q3I4Y0; Q3KR35; Q5H9R7; Q68CR3; Q7L4R8; Q8N3B2; Q96MB2; Q9H2K5; Q9H2K6; Q9HCL4; Q9NUY3		Telomere Extension By Telomerase; COPII-mediated vesicle transport	2	High	1
FALSE	High	Master Protein	Q9NTZ6	RNA-binding protein 12 OS=Homo sapiens (Human) OX=9606 GN=RBM12 PE=1 SV=1	0	4.66	2	2	2	2	2	932	97.3	8.63	81	2	other biological processes	nucleus;other cell component		Pf00076	10137	ENSG00000244462	RBM12	B3KRU2; E1P5R6; hsa:10137; O94865; Q8N3B1; Q9H196; Q9NTZ6			0	High	1
FALSE	High	Master Protein	Q99549	M-phase phosphoprotein 8 OS=Homo sapiens (Human) OX=9606 GN=MPHOSPH8 PE=1 SV=2	0	9.843	3	3	3	3	3	860	97.1	6.06	71	3	cell organization and biogenesis;other biological processes	plasma membrane;other membranes;cytosol;nucleus;other cell component	other molecular function	Pf00385, Pf12796	54737	ENSG00000196199	MPHOSPH8	B7Z6F9; hsa:54737; Q5JPE5; Q5JTQ0; Q86TK3; Q96MK4; Q99549; Q9BTP1			0	High	1
FALSE	High	Master Protein	Q9UKV8	Protein argonaute-2 OS=Homo sapiens (Human) OX=9606 GN=AGO2 PE=1 SV=3	0	7.11	4	3	3	3	3	859	97.1	9.19	52	3	cell organization and biogenesis;protein metabolism;RNA metabolism OR transcription;other metabolic processes;developmental processes;other biological processes	non-structural extracellular;cytosol;nucleus;other cell component	nucleic acid binding activity;other molecular function	Pf02170, Pf02171, Pf08699, Pf16486, Pf16487, Pf16488	27161	ENSG00000123908	AGO2	hsa:27161; Q8TCZ5; Q8WV58; Q96ID1; Q9UKV8	exRNA mechanism of action and biogenesis; Fragile X syndrome; Male infertility; Influence of laminopathies on Wnt signaling; Overlap between signal transduction pathways contributing to LMNA laminopathies	MAPK6/MAPK4 signaling; Transcriptional regulation by small RNAs; Estrogen-dependent gene expression; NR1H3 & NR1H2 regulate gene expression linked to cholesterol transport and efflux; Pre-NOTCH Transcription and Translation; TP53 Regulates Metabolic Genes; Ca2+ pathway; MicroRNA (miRNA) biogenesis; Regulation of RUNX1 Expression and Activity; Regulation of MECP2 expression and activity; Post-tran…	20	High	1
FALSE	High	Master Protein	Q92598	Heat shock protein 105 kDa OS=Homo sapiens (Human) OX=9606 GN=HSPH1 PE=1 SV=1	0	10.334	3	3	3	3	3	858	96.8	5.39	101	3	stress response;other biological processes	non-structural extracellular;cytosol;cytoskeleton;nucleus;other cell component	cytoskeletal activity;other molecular function	Pf00012	10808	ENSG00000120694	HSPH1	B4DYH1; hsa:10808; O95739; Q5TBM6; Q5TBM7; Q5TBM8; Q92598; Q9UPC4		Scavenging by Class F Receptors; Regulation of HSF1-mediated heat shock response	2	High	1
FALSE	Medium	Master Protein	Q4G0U5	Cilia- and flagella-associated protein 221 OS=Homo sapiens (Human) OX=9606 GN=CFAP221 PE=1 SV=2	0.029	0.991	1	1	1	1	1	840	96.8	8.62	0	1	cell organization and biogenesis;transport	non-structural extracellular;cytoskeleton;other cell component	other molecular function		200373	ENSG00000163075	CFAP221	B4DEK0; B4E2T5; hsa:200373; Q4G0U5			0	High	1
FALSE	High	Master Protein	Q9UPN7	Serine/threonine-protein phosphatase 6 regulatory subunit 1 OS=Homo sapiens (Human) OX=9606 GN=PPP6R1 PE=1 SV=5	0	22.076	9	8	8	8	8	881	96.7	4.55	199	8	other biological processes	cytosol;nucleus	enzyme regulator activity;other molecular function	Pf04499	22870	ENSG00000105063	PPP6R1	hsa:22870; Q2M2H3; Q504V2; Q6NVJ6; Q9BU97; Q9UPN7		COPII-mediated vesicle transport	1	High	1
FALSE	High	Master Protein	Q8IY81	pre-rRNA 2'-O-ribose RNA methyltransferase FTSJ3 OS=Homo sapiens (Human) OX=9606 GN=FTSJ3 PE=1 SV=2	0	25.744	13	10	10	10	10	847	96.5	8.4	248	10	RNA metabolism OR transcription;other metabolic processes	nucleus;other cell component	other molecular function	Pf01728, Pf07780, Pf11861	117246	ENSG00000108592	FTSJ3	B2RCA5; D3DU22; hsa:117246; Q8IY81; Q8N3A3; Q8WXX1; Q9BWM4; Q9NXT6		Major pathway of rRNA processing in the nucleolus and cytosol	1	High	1
FALSE	High	Master Protein	P33991	DNA replication licensing factor MCM4 OS=Homo sapiens (Human) OX=9606 GN=MCM4 PE=1 SV=5	0.001	2.73	2	1	1	1	1	863	96.5	6.74	0	1	cell cycle OR cell proliferation;cell organization and biogenesis;DNA metabolism;other metabolic processes;stress response;other biological processes	nucleus;other cell component	nucleic acid binding activity;other molecular function	Pf00493, Pf14551, Pf17207, Pf17855	4173	ENSG00000104738	MCM4	hsa:4173; P33991; Q8NEH1; Q99658	Cell cycle; Gastric cancer network 1; Retinoblastoma gene in cancer; Ciliary landscape; G1 to S cell cycle control; DNA replication	Orc1 removal from chromatin; Assembly of the pre-replicative complex; Activation of ATR in response to replication stress; Activation of the pre-replicative complex; Unwinding of DNA	12	High	1
FALSE	High	Master Protein	Q9GZR7	ATP-dependent RNA helicase DDX24 OS=Homo sapiens (Human) OX=9606 GN=DDX24 PE=1 SV=1	0	25.066	14	11	11	11	11	859	96.3	9.06	119	11	RNA metabolism OR transcription;other metabolic processes	nucleus	other molecular function	Pf00270, Pf00271	57062	ENSG00000089737; ENSG00000273761	DDX24	E7EMJ4; hsa:57062; Q4V9L5; Q9GZR7			0	High	1
FALSE	High	Master Protein	Q8NE71	ATP-binding cassette sub-family F member 1 OS=Homo sapiens (Human) OX=9606 GN=ABCF1 PE=1 SV=2	0	41.878	17	13	13	14	13	845	95.9	6.8	285	13	protein metabolism;other metabolic processes;stress response;other biological processes	cytosol;translational apparatus;nucleus;other cell component	translation activity;nucleic acid binding activity;other molecular function	Pf00005, Pf12848	23	ENSG00000204574; ENSG00000206490; ENSG00000225989; ENSG00000231129; ENSG00000232169; ENSG00000236149; ENSG00000236342	ABCF1	A2BF75; hsa:23; O14897; Q69YP6; Q8NE71	IL-18 signaling pathway	ABC-family proteins mediated transport	2	High	1
FALSE	High	Master Protein	Q9BUJ2	Heterogeneous nuclear ribonucleoprotein U-like protein 1 OS=Homo sapiens (Human) OX=9606 GN=HNRNPUL1 PE=1 SV=2	0	131.603	29	24	31	42	24	856	95.7	6.92	828	24	RNA metabolism OR transcription;other metabolic processes;other biological processes	nucleus	other molecular function	Pf00622, Pf02037, Pf13671	11100	ENSG00000105323	HNRNPUL1	B3KMW7; hsa:11100; O76022; Q6ZSZ0; Q7L8P4; Q8N6Z4; Q96G37; Q9BUJ2; Q9HAL3; Q9UG75		mRNA Splicing - Major Pathway	1	High	1
FALSE	Medium	Master Protein	Q9BUQ8	Probable ATP-dependent RNA helicase DDX23 OS=Homo sapiens (Human) OX=9606 GN=DDX23 PE=1 SV=3	0.013	1.527	1	1	1	1	1	820	95.5	9.55	29	1	cell organization and biogenesis;DNA metabolism;RNA metabolism OR transcription;other metabolic processes	nucleus;other cell component	other molecular function	Pf00270, Pf00271	9416	ENSG00000174243	DDX23	B2R600; B4DH15; hsa:9416; O43188; Q9BUQ8		mRNA Splicing - Major Pathway; mRNA Splicing - Minor Pathway	2	High	1
FALSE	High	Master Protein	Q68EM7	Rho GTPase-activating protein 17 OS=Homo sapiens (Human) OX=9606 GN=ARHGAP17 PE=1 SV=1	0	15.036	10	7	7	7	7	881	95.4	7.62	125	7	cell organization and biogenesis;transport;signal transduction;other biological processes	plasma membrane;other membranes;cytosol;other cell component	enzyme regulator activity;other molecular function	Pf00620, Pf03114	55114	ENSG00000140750; ENSG00000288353	ARHGAP17	A8K6M6; hsa:55114; Q68EM7; Q6ZUS4; Q7Z2F2; Q8NDG2; Q96KS2; Q96KS3; Q96SS8; Q9BVF6; Q9H8U5; Q9NW54		CDC42 GTPase cycle; RAC1 GTPase cycle; RHOQ GTPase cycle; RAC2 GTPase cycle; RAC3 GTPase cycle; RHOD GTPase cycle	6	High	1
FALSE	High	Master Protein	Q12906	Interleukin enhancer-binding factor 3 OS=Homo sapiens (Human) OX=9606 GN=ILF3 PE=1 SV=3	0	93.079	26	23	27	32	23	894	95.3	8.76	642	23	protein metabolism;other metabolic processes;stress response;other biological processes	mitochondrion;nucleus;other cell component	nucleic acid binding activity	Pf00035, Pf07528	3609	ENSG00000129351	ILF3	A8K6F2; G5E9M5; hsa:3609; O43409; Q12906; Q6P1X1; Q86XY7; Q99544; Q99545; Q9BZH4; Q9BZH5; Q9NQ95; Q9NQ96; Q9NQ97; Q9NQ98; Q9NQ99; Q9NQA0; Q9NQA1; Q9NQA2; Q9NRN2; Q9NRN3; Q9NRN4; Q9UMZ9; Q9UN00; Q9UN84; Q9UNA2			0	High	1
FALSE	High	Master Protein	P13639	Elongation factor 2 OS=Homo sapiens (Human) OX=9606 GN=EEF2 PE=1 SV=4	0	63.405	26	22	24	25	21	858	95.3	6.83	469	22	protein metabolism;other metabolic processes;developmental processes;other biological processes	non-structural extracellular;plasma membrane;other membranes;cytosol;other cell component	translation activity;nucleic acid binding activity;other molecular function	Pf00009, Pf00679, Pf03144, Pf03764, Pf14492	1938	ENSG00000167658	EEF2	B2RMP5; D6W618; hsa:1938; P13639; Q58J86	Translation factors; AMP-activated protein kinase (AMPK) signaling; Brain-derived neurotrophic factor (BDNF) signaling pathway; IL-18 signaling pathway	Neutrophil degranulation; Uptake and function of diphtheria toxin; Peptide chain elongation; Protein methylation; Synthesis of diphthamide-EEF2	9	High	1
FALSE	High	Master Protein	P20273	B-cell receptor CD22 OS=Homo sapiens (Human) OX=9606 GN=CD22 PE=1 SV=2	0	12.597	7	5	5	5	5	847	95.3	6.65	119	5	cell adhesion;other biological processes	plasma membrane;other membranes;other cytoplasmic organelle;other cell component	signal transduction activity or receptor binding;other molecular function	Pf08205, Pf13895, Pf13927	933	ENSG00000012124	CD22	F5GYU4; F5H7U3; hsa:933; O95699; O95701; O95702; O95703; P20273; Q01665; Q32M46; Q92872; Q92873; Q9UQA6; Q9UQA7; Q9UQA8; Q9UQA9; Q9UQB0; Q9Y2A6	B cell receptor signaling pathway; Extrafollicular B cell activation by SARS-CoV-2	Antigen activates B Cell Receptor (BCR) leading to generation of second messengers; CD22 mediated BCR regulation; Immunoregulatory interactions between a Lymphoid and a non-Lymphoid cell	5	High	1
FALSE	High	Master Protein	P43243	Matrin-3 OS=Homo sapiens (Human) OX=9606 GN=MATR3 PE=1 SV=2	0	139.786	32	31	38	56	31	847	94.6	6.25	924	31	stress response;developmental processes;other biological processes	other membranes;nucleus	nucleic acid binding activity;other molecular function		9782	ENSG00000015479	MATR3	B7ZAV5; D3DQC3; hsa:9782; P43243; Q9UHW0; Q9UQ27			0	High	1
FALSE	High	Master Protein	Q9UBC2	Epidermal growth factor receptor substrate 15-like 1 OS=Homo sapiens (Human) OX=9606 GN=EPS15L1 PE=1 SV=1	0	19.352	10	8	8	8	8	864	94.2	5.11	208	8	transport	plasma membrane;other membranes;cytosol;nucleus	other molecular function	Pf12763	58513	ENSG00000127527	EPS15L1	A2RRF3; A5PL29; B4DKA3; hsa:58513; Q9UBC2	EGF/EGFR signaling pathway	Cargo recognition for clathrin-mediated endocytosis; EGFR downregulation	4	High	1
FALSE	High	Master Protein	Q9ULQ1	Two pore calcium channel protein 1 OS=Homo sapiens (Human) OX=9606 GN=TPCN1 PE=1 SV=3	0.006	1.9	1	1	1	1	1	816	94.1	8.27	48	1	transport;signal transduction;other biological processes	other membranes;other cytoplasmic organelle	transporter activity;other molecular function	Pf00520	53373	ENSG00000186815	TPCN1	A7E258; hsa:53373; Q86XS9; Q8NC20; Q9ULQ1		Stimuli-sensing channels	1	High	1
FALSE	High	Master Protein	Q8TCJ2	Dolichyl-diphosphooligosaccharide--protein glycosyltransferase subunit STT3B OS=Homo sapiens (Human) OX=9606 GN=STT3B PE=1 SV=1	0	10.656	5	5	5	5	5	826	93.6	8.91	107	5	protein metabolism;other metabolic processes;stress response	other membranes;ER/Golgi;other cell component	other molecular function	Pf02516	201595	ENSG00000163527	STT3B	hsa:201595; Q8TCJ2; Q96JZ4; Q96KY7			0	High	1
FALSE	High	Master Protein	P78536	Disintegrin and metalloproteinase domain-containing protein 17 OS=Homo sapiens (Human) OX=9606 GN=ADAM17 PE=1 SV=1	0.004	2.123	2	1	1	1	1	824	93	5.76	20	1	cell adhesion;protein metabolism;other metabolic processes;stress response;developmental processes;signal transduction;other biological processes	plasma membrane;other membranes;cytosol;cytoskeleton;ER/Golgi;other cell component	signal transduction activity or receptor binding;other molecular function	Pf00200, Pf01562, Pf13688, Pf16698	6868	ENSG00000151694	ADAM17	hsa:6868; O60226; P78536	Alzheimer's disease and miRNA effects; Brain-derived neurotrophic factor (BDNF) signaling pathway; Notch signaling; Copper homeostasis; Ebola virus infection in host; Soluble ACE2-mediated cell entry of SARS-CoV-2; Interactions of natural killer cells in pancreatic cancer; Alzheimer's disease; Notch signaling pathway	Growth hormone receptor signaling; Activated NOTCH1 Transmits Signal to the Nucleus; Constitutive Signaling by NOTCH1 PEST Domain Mutants; Constitutive Signaling by NOTCH1 HD Domain Mutants; Constitutive Signaling by NOTCH1 HD+PEST Domain Mutants; Nuclear signaling by ERBB4; CD163 mediating an anti-inflammatory response; Collagen degradation; Release of Hh-Np from the secreting cell; Constitutive…	22	High	1
FALSE	High	Master Protein	Q3KQU3	MAP7 domain-containing protein 1 OS=Homo sapiens (Human) OX=9606 GN=MAP7D1 PE=1 SV=1	0	3.932	1	1	1	1	1	841	92.8	10.11	55	1	cell organization and biogenesis	cytoskeleton;other cell component		Pf05672	55700	ENSG00000116871	MAP7D1	D3DPS4; hsa:55700; Q3KQU3; Q7L8J5; Q8N905; Q8TAK0; Q9HBQ2; Q9NW29; Q9ULN3			0	High	1
FALSE	High	Master Protein	O60341	Lysine-specific histone demethylase 1A OS=Homo sapiens (Human) OX=9606 GN=KDM1A PE=1 SV=2	0	2.853	1	1	1	1	1	852	92.8	6.52	22	1	cell organization and biogenesis;protein metabolism;RNA metabolism OR transcription;other metabolic processes;developmental processes;other biological processes	nucleus;other cell component	nucleic acid binding activity;other molecular function	Pf01593, Pf04433	23028	ENSG00000004487	KDM1A	A8MWP9; hsa:23028; O60341; Q5TH94; Q5TH95; Q86VT7; Q8IXK4; Q8NDP6; Q8TAZ3; Q96AW4	Androgen receptor signaling pathway; Effect of progerin on genes involved in Hutchinson-Gilford progeria syndrome; Thermogenesis; Vitamin D-sensitive calcium signaling in depression; Thyroid hormones production and peripheral downstream signaling effects	Estrogen-dependent gene expression; Potential therapeutics for SARS; Regulation of PTEN gene transcription; HDACs deacetylate histones; Factors involved in megakaryocyte development and platelet production; HDMs demethylate histones; NR1H3 & NR1H2 regulate gene expression linked to cholesterol transport and efflux; Activated PKN1 stimulates transcription of AR (androgen receptor) regulated genes …	13	High	1
FALSE	Medium	Master Protein	Q14566	DNA replication licensing factor MCM6 OS=Homo sapiens (Human) OX=9606 GN=MCM6 PE=1 SV=1	0.026	1.152	2	1	1	1	1	821	92.8	5.41	0	1	cell cycle OR cell proliferation;cell organization and biogenesis;DNA metabolism;other metabolic processes;stress response;other biological processes	nucleus;other cell component	nucleic acid binding activity;other molecular function	Pf00493, Pf14551, Pf17207, Pf17855, Pf18263	4175	ENSG00000076003	MCM6	B2R6H2; hsa:4175; Q13504; Q14566; Q99859	Cell cycle; Retinoblastoma gene in cancer; Ciliary landscape; G1 to S cell cycle control; DNA replication	Orc1 removal from chromatin; Assembly of the pre-replicative complex; Activation of ATR in response to replication stress; Activation of the pre-replicative complex; Unwinding of DNA	11	High	1	Acetyl [N-Term]
FALSE	High	Master Protein	P21127	Cyclin-dependent kinase 11B OS=Homo sapiens (Human) OX=9606 GN=CDK11B PE=1 SV=4	0	58.906	23	21	21	24	21	795	92.6	5.54	429	21	cell cycle OR cell proliferation;protein metabolism;other metabolic processes;other biological processes	nucleus;other cell component	kinase activity;other molecular function	Pf00069	984	ENSG00000248333	CDK11B	B7ZVY7; hsa:984; J3KTL7; J3QR29; J3QR44; O95265; P21127; Q12817; Q12818; Q12819; Q12820; Q12822; Q8N530; Q9NZS5; Q9UBJ0; Q9UBQ1; Q9UBR0; Q9UNY2; Q9UP57; Q9UP58; Q9UP59		Recruitment of mitotic centrosome proteins and complexes	1	High	1
FALSE	High	Master Protein	Q8TF01	Arginine/serine-rich protein PNISR OS=Homo sapiens (Human) OX=9606 GN=PNISR PE=1 SV=2	0	8.609	4	3	3	3	3	805	92.5	10.02	94	3		plasma membrane;other membranes;cytosol;nucleus;other cell component		Pf15996	25957	ENSG00000132424	PNISR	A8K540; E1P5D2; hsa:25957; Q5T064; Q5T065; Q6P2B4; Q6P2N4; Q6PJ93; Q6PK36; Q7Z640; Q8N2L1; Q8TF00; Q8TF01; Q96K10; Q96SI3; Q96SM5; Q9P076; Q9P0C0; Q9Y4N3			0	High	1
FALSE	High	Master Protein	P55884	Eukaryotic translation initiation factor 3 subunit B OS=Homo sapiens (Human) OX=9606 GN=EIF3B PE=1 SV=3	0	22.897	8	8	8	9	8	814	92.4	5	156	8	cell organization and biogenesis;protein metabolism;other metabolic processes;other biological processes	cytosol;translational apparatus;other cell component	nucleic acid binding activity;other molecular function	Pf00076, Pf08662	8662	ENSG00000106263	EIF3B	A4D208; hsa:8662; P55884; Q2NL77; Q9UMF9	Translation factors; nsp1 from SARS-CoV-2 inhibits translation initiation in the host cell	L13a-mediated translational silencing of Ceruloplasmin expression; Translation initiation complex formation; Formation of a pool of free 40S subunits; Formation of the ternary complex, and subsequently, the 43S complex; Ribosomal scanning and start codon recognition; GTP hydrolysis and joining of the 60S ribosomal subunit	8	High	1
FALSE	High	Master Protein	P14625	Endoplasmin OS=Homo sapiens (Human) OX=9606 GN=HSP90B1 PE=1 SV=1	0	22.283	12	7	7	7	6	803	92.4	4.84	244	7	cell organization and biogenesis;protein metabolism;other metabolic processes;stress response;transport;other biological processes	non-structural extracellular;plasma membrane;other membranes;cytosol;ER/Golgi;other cell component	signal transduction activity or receptor binding;nucleic acid binding activity;other molecular function	Pf00183, Pf02518	7184	ENSG00000166598	HSP90B1	hsa:7184; P14625; Q96A97	Photodynamic therapy-induced unfolded protein response; Focal adhesion: PI3K-Akt-mTOR-signaling pathway; Prion disease pathway; PI3K-Akt signaling pathway; Sudden infant death syndrome (SIDS) susceptibility pathways	Interleukin-4 and Interleukin-13 signaling; Regulation of Insulin-like Growth Factor (IGF) transport and uptake by Insulin-like Growth Factor Binding Proteins (IGFBPs); Post-translational protein phosphorylation; ATF6 (ATF6-alpha) activates chaperone genes; Trafficking and processing of endosomal TLR; Scavenging by Class A Receptors	11	High	1
FALSE	Medium	Master Protein	Q2NL82	Pre-rRNA-processing protein TSR1 homolog OS=Homo sapiens (Human) OX=9606 GN=TSR1 PE=1 SV=1	0.026	1.102	1	1	1	1	1	804	91.8	7.42	0	1	RNA metabolism OR transcription;other metabolic processes	cytosol;nucleus;other cell component	nucleic acid binding activity;other molecular function	Pf04950, Pf08142	55720	ENSG00000167721	TSR1	hsa:55720; Q2NL82; Q8WUY5; Q9NVT0; Q9P2E6		Major pathway of rRNA processing in the nucleolus and cytosol	1	High	1
FALSE	Medium	Master Protein	Q5SZL2	Centrosomal protein of 85 kDa-like OS=Homo sapiens (Human) OX=9606 GN=CEP85L PE=1 SV=1	0.027	1.073	1	1	1	1	1	805	91.8	6.33	34	1	developmental processes	cytoskeleton;other cell component			387119	ENSG00000111860	CEP85L	A1A4E1; A2A3P2; A2IDE5; F8W6J2; G3V0H3; hsa:387119; Q2TAM2; Q5SZL2; Q5T323; Q7Z5K7; Q9H289			0	High	1
FALSE	High	Master Protein	P51790	H(+)/Cl(-) exchange transporter 3 OS=Homo sapiens (Human) OX=9606 GN=CLCN3 PE=1 SV=2	0	9.126	4	4	4	4	4	818	90.9	6.28	81	4	cell-cell signaling;cell organization and biogenesis;transport;other biological processes	plasma membrane;other membranes;ER/Golgi;other cytoplasmic organelle;other cell component	transporter activity;other molecular function	Pf00571, Pf00654	1182	ENSG00000109572	CLCN3	B7Z932; B9EGJ9; D3DP34; E9PB97; hsa:1182; O14918; P51790; Q86Z21		Stimuli-sensing channels	1	High	1	Acetyl [N-Term]
FALSE	High	Master Protein	P25205	DNA replication licensing factor MCM3 OS=Homo sapiens (Human) OX=9606 GN=MCM3 PE=1 SV=3	0	8.898	6	5	5	5	5	808	90.9	5.77	112	5	cell cycle OR cell proliferation;cell organization and biogenesis;DNA metabolism;other metabolic processes;stress response;other biological processes	cytoskeleton;nucleus;other cell component	nucleic acid binding activity;other molecular function	Pf00493, Pf14551, Pf17207, Pf17855	4172	ENSG00000112118	MCM3	B4DWW4; hsa:4172; P25205; Q92660; Q9BTR3; Q9NUE7	Cell cycle; Retinoblastoma gene in cancer; Ciliary landscape; G1 to S cell cycle control; DNA replication	Orc1 removal from chromatin; Assembly of the pre-replicative complex; Activation of ATR in response to replication stress; Activation of the pre-replicative complex; Unwinding of DNA	11	High	1
FALSE	High	Master Protein	O43143	Pre-mRNA-splicing factor ATP-dependent RNA helicase DHX15 OS=Homo sapiens (Human) OX=9606 GN=DHX15 PE=1 SV=2	0	7.206	3	2	2	2	2	795	90.9	7.46	52	2	RNA metabolism OR transcription;other metabolic processes;stress response;other biological processes	nucleus	nucleic acid binding activity;other molecular function	Pf00270, Pf00271, Pf04408, Pf07717	1665	ENSG00000109606	DHX15	hsa:1665; O43143; Q9NQT7	mRNA processing	mRNA Splicing - Major Pathway	2	High	1
FALSE	High	Master Protein	P11387	DNA topoisomerase 1 OS=Homo sapiens (Human) OX=9606 GN=TOP1 PE=1 SV=2	0	16.913	9	7	7	7	7	765	90.7	9.31	151	7	cell organization and biogenesis;protein metabolism;DNA metabolism;other metabolic processes;developmental processes;other biological processes	nucleus;other cell component	nucleic acid binding activity;kinase activity;other molecular function	Pf01028, Pf02919, Pf14370	7150	ENSG00000198900	TOP1	A8KA78; E1P5W3; hsa:7150; O43256; P11387; Q12855; Q12856; Q15610; Q5TFY3; Q9UJN0	Ebola virus infection in host	SUMOylation of DNA replication proteins	2	High	1	Acetyl [N-Term]
FALSE	High	Master Protein	Q00839	Heterogeneous nuclear ribonucleoprotein U OS=Homo sapiens (Human) OX=9606 GN=HNRNPU PE=1 SV=6	0	319.084	38	47	75	239	47	825	90.5	6	5198	47	cell cycle OR cell proliferation;cell organization and biogenesis;RNA metabolism OR transcription;other metabolic processes;transport;developmental processes;other biological processes	cytosol;cytoskeleton;nucleus;other cell component	cytoskeletal activity;nucleic acid binding activity;other molecular function	Pf00622, Pf02037, Pf13671	3192	ENSG00000153187	HNRNPU	hsa:3192; O75507; Q00839; Q8N174; Q96HY9; Q9BQ09	mRNA processing; lncRNA in canonical Wnt signaling and colorectal cancer	mRNA Splicing - Major Pathway; Processing of Capped Intron-Containing Pre-mRNA	4	High	1	Acetyl [N-Term]
FALSE	High	Master Protein	O43290	U4/U6.U5 tri-snRNP-associated protein 1 OS=Homo sapiens (Human) OX=9606 GN=SART1 PE=1 SV=1	0	4.411	2	2	2	2	2	800	90.2	6.13	46	2	cell organization and biogenesis;RNA metabolism OR transcription;other metabolic processes;other biological processes	cytosol;ER/Golgi;nucleus;other cell component		Pf03343, Pf19252	9092	ENSG00000175467	SART1	A6NDN1; hsa:9092; O43290; Q53GB5		mRNA Splicing - Major Pathway	1	High	1
FALSE	High	Master Protein	Q96KG9	N-terminal kinase-like protein OS=Homo sapiens (Human) OX=9606 GN=SCYL1 PE=1 SV=1	0	18.624	11	7	7	7	7	808	89.6	6.3	168	7	protein metabolism;other metabolic processes;stress response;transport;developmental processes;other biological processes	other membranes;cytosol;cytoskeleton;ER/Golgi;nucleus;other cell component	nucleic acid binding activity;kinase activity;other molecular function	Pf00069	57410	ENSG00000142186	SCYL1	A6NJF1; hsa:57410; Q96G50; Q96KG8; Q96KG9; Q96KH1; Q9HAW5; Q9HBL3; Q9NR53			0	High	1
FALSE	High	Master Protein	P55072	Transitional endoplasmic reticulum ATPase OS=Homo sapiens (Human) OX=9606 GN=VCP PE=1 SV=4	0	13.558	8	6	6	6	6	806	89.3	5.26	179	6	cell cycle OR cell proliferation;cell organization and biogenesis;protein metabolism;DNA metabolism;other metabolic processes;stress response;transport;signal transduction;other biological processes	non-structural extracellular;other membranes;cytosol;ER/Golgi;nucleus;other cytoplasmic organelle;other cell component	signal transduction activity or receptor binding;enzyme regulator activity;other molecular function	Pf00004, Pf02359, Pf02933, Pf09336, Pf17862	7415	ENSG00000165280	VCP	B2R5T8; hsa:7415; P55072; Q0V924; Q2TAI5; Q969G7; Q9UCD5	Alstrom syndrome; Clock-controlled autophagy in bone metabolism	Aggrephagy; Neutrophil degranulation; E3 ubiquitin ligases ubiquitinate target proteins; RHOH GTPase cycle; Ovarian tumor domain proteases; Hedgehog ligand biogenesis; HSF1 activation; ABC-family proteins mediated transport; Hh mutants are degraded by ERAD; Defective CFTR causes cystic fibrosis; Neddylation; KEAP1-NFE2L2 pathway; Josephin domain DUBs; Translesion Synthesis by POLH; N-glycan trimm…	20	High	1
FALSE	High	Master Protein	Q96SB3	Neurabin-2 OS=Homo sapiens (Human) OX=9606 GN=PPP1R9B PE=1 SV=3	0	4.32	3	2	2	2	2	817	89.3	4.97	20	2	cell organization and biogenesis;RNA metabolism OR transcription;other metabolic processes;stress response;developmental processes;signal transduction;other biological processes	plasma membrane;other membranes;cytoskeleton;nucleus;other cell component	signal transduction activity or receptor binding;enzyme regulator activity;cytoskeletal activity;kinase activity;other molecular function	Pf00595, Pf17817	84687	ENSG00000108819	PPP1R9B	D3DTX6; hsa:84687; Q8TCR9; Q96SB3			0	High	1
FALSE	High	Master Protein	P46087	Probable 28S rRNA (cytosine(4447)-C(5))-methyltransferase OS=Homo sapiens (Human) OX=9606 GN=NOP2 PE=1 SV=2	0	67.497	31	24	24	27	24	812	89.2	9.23	636	24	cell organization and biogenesis;RNA metabolism OR transcription;other metabolic processes;other biological processes	nucleus	other molecular function	Pf01189, Pf08062, Pf17125	4839	ENSG00000111641	NOP2	A1A4Z3; B3KPD6; hsa:4839; P46087; Q05BA7; Q0P5S5; Q3KQS4; Q58F30	Imatinib and chronic myeloid leukemia	TFAP2A acts as a transcriptional repressor during retinoic acid induced cell differentiation; rRNA modification in the nucleus and cytosol	3	High	1
FALSE	High	Master Protein	Q96JM3	Chromosome alignment-maintaining phosphoprotein 1 OS=Homo sapiens (Human) OX=9606 GN=CHAMP1 PE=1 SV=2	0	33.99	17	13	13	14	13	812	89	8.44	208	13	cell cycle OR cell proliferation;cell organization and biogenesis;other biological processes	cytoskeleton;nucleus;other cell component	other molecular function		283489	ENSG00000198824	CHAMP1	B3KU06; hsa:283489; Q6P181; Q8NC88; Q96JM3; Q9BST0			0	High	1	Acetyl [N-Term]
FALSE	High	Master Protein	Q15459	Splicing factor 3A subunit 1 OS=Homo sapiens (Human) OX=9606 GN=SF3A1 PE=1 SV=1	0	30.158	19	14	14	14	14	793	88.8	5.22	238	14	cell organization and biogenesis;RNA metabolism OR transcription;other metabolic processes	nucleus	nucleic acid binding activity	Pf00240, Pf01805, Pf12230	10291	ENSG00000099995	SF3A1	E9PAW1; hsa:10291; Q15459	mRNA processing	mRNA Splicing - Major Pathway	2	High	1
FALSE	High	Master Protein	P51798	H(+)/Cl(-) exchange transporter 7 OS=Homo sapiens (Human) OX=9606 GN=CLCN7 PE=1 SV=2	0	12.102	6	5	5	5	5	805	88.6	8.43	112	5	transport;other biological processes	other membranes;other cytoplasmic organelle;other cell component	transporter activity;other molecular function	Pf00571, Pf00654	1186	ENSG00000103249	CLCN7	A6NEJ7; A8K5T9; A8K7X1; B3KPN3; E9PDB9; hsa:1186; P51798; Q9NYX5	Autosomal recessive osteopetrosis pathways	Stimuli-sensing channels	2	High	1
FALSE	High	Master Protein	Q9HBM0	Vezatin OS=Homo sapiens (Human) OX=9606 GN=VEZT PE=1 SV=3	0	4.381	2	2	2	2	2	779	88.6	5.2	59	2	cell adhesion	plasma membrane;other membranes;cytosol;nucleus;other cell component	cytoskeletal activity	Pf12632	55591	ENSG00000028203	VEZT	hsa:55591; Q6P1Q3; Q9H2F4; Q9H2U5; Q9HBM0; Q9NT70; Q9NVW0; Q9UF91			0	High	1
FALSE	High	Master Protein	Q13427	Peptidyl-prolyl cis-trans isomerase G OS=Homo sapiens (Human) OX=9606 GN=PPIG PE=1 SV=2	0.009	1.69	1	1	1	1	1	754	88.6	10.29	36	1	protein metabolism;RNA metabolism OR transcription;other metabolic processes;other biological processes	cytosol;nucleus;other cell component	other molecular function	Pf00160	9360	ENSG00000138398	PPIG	D3DPC5; D3DPC6; hsa:9360; O00706; Q13427; Q53R40; Q53SN4; Q96DG9			0	High	1
FALSE	High	Master Protein	Q13263	Transcription intermediary factor 1-beta OS=Homo sapiens (Human) OX=9606 GN=TRIM28 PE=1 SV=5	0.004	2.367	4	1	1	1	1	835	88.5	5.77	0	1	cell organization and biogenesis;protein metabolism;DNA metabolism;other metabolic processes;stress response;developmental processes;signal transduction;other biological processes	nucleus;other cell component	nucleic acid binding activity;kinase activity;other molecular function	Pf00628, Pf00643, Pf14634	10155	ENSG00000130726	TRIM28	hsa:10155; O00677; Q13263; Q7Z632; Q93040; Q96IM1	Corticotropin-releasing hormone signaling pathway; Mesodermal commitment pathway; ATM signaling in development and disease	HCMV Early Events; SUMOylation of transcription cofactors; Generic Transcription Pathway	6	High	1	Acetyl [N-Term]
FALSE	High	Master Protein	P05556	Integrin beta-1 OS=Homo sapiens (Human) OX=9606 GN=ITGB1 PE=1 SV=2	0.004	2.462	1	1	1	1	1	798	88.4	5.39	46	1	cell adhesion;cell cycle OR cell proliferation;cell organization and biogenesis;stress response;transport;developmental processes;signal transduction;other biological processes	plasma membrane;other membranes;other cytoplasmic organelle;other cell component	signal transduction activity or receptor binding;cytoskeletal activity;other molecular function	Pf00362, Pf07965, Pf07974, Pf08725, Pf17205, Pf18372	3688	ENSG00000150093	ITGB1	A8K6N2; D3DRX9; D3DRY3; D3DRY4; D3DRY5; hsa:3688; P05556; P78466; P78467; Q13089; Q13090; Q13091; Q13212; Q14622; Q14647; Q29RW2; Q7Z3V1; Q8WUM6	Integrin-mediated cell adhesion; Prolactin signaling pathway; Neural crest differentiation; Arrhythmogenic right ventricular cardiomyopathy; Pathogenic Escherichia coli infection; Primary focal segmental glomerulosclerosis (FSGS); Mammary gland development pathway - Embryonic development (Stage 1 of 4); Focal adhesion; Hepatocyte growth factor receptor signaling; RAC1/PAK1/p38/MMP2 pathway; TGF-b…	RHO GTPases Activate Formins; HCMV Early Events; GPER1 signaling; RAC1 GTPase cycle; Potential therapeutics for SARS; Interleukin-4 and Interleukin-13 signaling; Immunoregulatory interactions between a Lymphoid and a non-Lymphoid cell; RHOG GTPase cycle; RAC2 GTPase cycle; RAC3 GTPase cycle; Integrin cell surface interactions; ECM proteoglycans; CHL1 interactions; Signal transduction by L1; Synde…	52	High	1
FALSE	High	Master Protein	P25440	Bromodomain-containing protein 2 OS=Homo sapiens (Human) OX=9606 GN=BRD2 PE=1 SV=2	0	3.897	2	2	2	2	2	801	88	9.09	23	2	cell organization and biogenesis;protein metabolism;other metabolic processes;developmental processes;other biological processes	nucleus;other cell component	kinase activity;other molecular function	Pf00439, Pf17035	6046	ENSG00000204256; ENSG00000215077; ENSG00000234507; ENSG00000234704; ENSG00000235307	BRD2	A2AAU0; B0S7P0; B1AZT1; hsa:6046; O00699; O00700; P25440; Q15310; Q5STC9; Q63HQ9; Q658Y7; Q6P3U2; Q969U4		RUNX3 regulates p14-ARF	1	High	1
FALSE	High	Master Protein	Q9UGP8	Translocation protein SEC63 homolog OS=Homo sapiens (Human) OX=9606 GN=SEC63 PE=1 SV=2	0	17.145	10	7	7	7	7	760	87.9	5.31	130	7	other metabolic processes;transport;developmental processes	other membranes;ER/Golgi	transporter activity;other molecular function	Pf00226, Pf02889	11231	ENSG00000025796	SEC63	hsa:11231; O95380; Q5THN4; Q86VS9; Q8IWL0; Q9NTE0; Q9UGP8			0	High	1
FALSE	High	Master Protein	O75410	Transforming acidic coiled-coil-containing protein 1 OS=Homo sapiens (Human) OX=9606 GN=TACC1 PE=1 SV=2	0	30.974	15	12	12	13	12	805	87.7	4.88	213	12	cell cycle OR cell proliferation;cell organization and biogenesis;developmental processes;other biological processes	other membranes;cytosol;cytoskeleton;nucleus;other cell component	signal transduction activity or receptor binding;other molecular function	Pf05010	6867	ENSG00000147526	TACC1	B2RBD9; B4E302; D3DSX6; hsa:6867; O75410; Q6Y687; Q86YG7; Q8IUJ2; Q8IUJ3; Q8IUJ4; Q8IZG2; Q8NEY7; Q9UPP9			0	High	1
FALSE	High	Master Protein	Q9NR30	Nucleolar RNA helicase 2 OS=Homo sapiens (Human) OX=9606 GN=DDX21 PE=1 SV=5	0	28.141	18	12	12	12	12	783	87.3	9.28	154	12	cell organization and biogenesis;DNA metabolism;RNA metabolism OR transcription;other metabolic processes;stress response;other biological processes	cytosol;mitochondrion;nucleus;other cell component	nucleic acid binding activity;other molecular function	Pf00270, Pf00271, Pf08152	9188	ENSG00000165732	DDX21	B2RDL0; hsa:9188; Q13436; Q5VX41; Q68D35; Q9NR30		B-WICH complex positively regulates rRNA expression; Major pathway of rRNA processing in the nucleolus and cytosol	2	High	1
FALSE	High	Master Protein	Q03518	Antigen peptide transporter 1 OS=Homo sapiens (Human) OX=9606 GN=TAP1 PE=1 SV=2	0	4.502	3	2	2	2	2	808	87.2	8.02	56	2	transport;other biological processes	other membranes;ER/Golgi	signal transduction activity or receptor binding;transporter activity;other molecular function	Pf00005, Pf00664	6890		TAP1	A0A0S2Z5A6; hsa:6890	Type II interferon signaling		1	High	1
FALSE	Medium	Master Protein	P54886	Delta-1-pyrroline-5-carboxylate synthase OS=Homo sapiens (Human) OX=9606 GN=ALDH18A1 PE=1 SV=2	0.029	0.988	1	1	1	1	1	795	87.2	7.12	0	1	other metabolic processes	other membranes;mitochondrion	kinase activity;other molecular function	Pf00171, Pf00696	5832	ENSG00000059573	ALDH18A1	B2R5Q4; B7Z350; B7Z5X8; B7ZLP1; D3DR44; hsa:5832; O95952; P54886; Q3KQU2; Q5T566; Q5T567; Q9UM72	Amino acid metabolism		1	High	1
FALSE	High	Master Protein	Q14694	Ubiquitin carboxyl-terminal hydrolase 10 OS=Homo sapiens (Human) OX=9606 GN=USP10 PE=1 SV=2	0	21.206	11	8	8	8	8	798	87.1	5.31	175	8	protein metabolism;DNA metabolism;other metabolic processes;stress response;signal transduction;other biological processes	cytosol;cytoskeleton;nucleus;other cytoplasmic organelle;other cell component	other molecular function	Pf00443, Pf07145	9100	ENSG00000103194	USP10	B2RDJ8; B4DS84; hsa:9100; Q14694; Q9BWG7; Q9NSL7	VEGFA-VEGFR2 signaling pathway	Ub-specific processing proteases; Termination of translesion DNA synthesis	3	High	1
FALSE	Medium	Master Protein	P42892	Endothelin-converting enzyme 1 OS=Homo sapiens (Human) OX=9606 GN=ECE1 PE=1 SV=2	0.013	1.542	2	1	1	1	1	770	87.1	5.88	0	1	cell organization and biogenesis;protein metabolism;other metabolic processes;developmental processes;signal transduction;other biological processes	plasma membrane;other membranes;other cytoplasmic organelle;other cell component	other molecular function	Pf01431, Pf05649	1889	ENSG00000117298	ECE1	A8K3P1; B4E291; hsa:1889; P42892; Q14217; Q17RN5; Q2Z2K8; Q58GE7; Q5THM5; Q5THM7; Q5THM8; Q9UJQ6; Q9UPF4; Q9UPM4; Q9Y501	Endothelin pathways; Corticotropin-releasing hormone signaling pathway; Melatonin metabolism and effects; Sudden infant death syndrome (SIDS) susceptibility pathways	Peptide ligand-binding receptors	5	High	1
FALSE	High	Master Protein	Q9HCE7	E3 ubiquitin-protein ligase SMURF1 OS=Homo sapiens (Human) OX=9606 GN=SMURF1 PE=1 SV=2	0.006	1.894	1	1	1	1	1	757	86.1	7.02	50	1	cell-cell signaling;cell organization and biogenesis;protein metabolism;other metabolic processes;transport;signal transduction;other biological processes	plasma membrane;other membranes;cytosol;nucleus;other cell component	other molecular function	Pf00168, Pf00397, Pf00632	57154	ENSG00000198742; ENSG00000284126	SMURF1	A4D279; B7ZMB6; B9EGV3; hsa:57154; O75853; Q547Q3; Q9HCE7; Q9UJT8	Bone morphogenic protein (BMP) signaling and regulation; Ectoderm differentiation; Ectoderm differentiation; TGF-beta signaling pathway; Hedgehog signaling pathway	Antigen processing: Ubiquitination & Proteasome degradation; Downregulation of TGF-beta receptor signaling; Asymmetric localization of PCP proteins; Hedgehog 'on' state; Regulation of RUNX2 expression and activity; Regulation of RUNX3 expression and activity; TGF-beta receptor signaling in EMT (epithelial to mesenchymal transition); Signaling by BMP	13	High	1
FALSE	High	Master Protein	Q12797	Aspartyl/asparaginyl beta-hydroxylase OS=Homo sapiens (Human) OX=9606 GN=ASPH PE=1 SV=3	0	10.8	7	5	5	5	5	758	85.8	5.01	72	5	protein metabolism;other metabolic processes;transport;developmental processes;signal transduction;other biological processes	plasma membrane;other membranes;cytosol;ER/Golgi	other molecular function	Pf05118, Pf05279, Pf13432	444	ENSG00000198363	ASPH	A0A0A0MSK8; A6NDF4; A6NHI2; B4DIC9; B4E2K4; B7ZM95; E5RGP5; F5H667; hsa:444; Q12797; Q6NXR7; Q8TB28; Q9H291; Q9H2C4; Q9NRI0; Q9NRI1; Q9Y4J0		Ion homeostasis; Stimuli-sensing channels	2	High	1
FALSE	High	Master Protein	O43719	HIV Tat-specific factor 1 OS=Homo sapiens (Human) OX=9606 GN=HTATSF1 PE=1 SV=1	0	6.975	4	3	3	3	3	755	85.8	4.4	78	3	RNA metabolism OR transcription;other metabolic processes;other biological processes	nucleus		Pf00076	27336	ENSG00000102241	HTATSF1	D3DWG9; hsa:27336; O43719; Q59G06; Q99730			0	High	1
FALSE	High	Master Protein	Q99798	Aconitate hydratase, mitochondrial OS=Homo sapiens (Human) OX=9606 GN=ACO2 PE=1 SV=2	0	6.062	4	2	2	2	2	780	85.4	7.61	77	2	other metabolic processes;stress response;developmental processes	cytosol;mitochondrion	other molecular function	Pf00330, Pf00694	50	ENSG00000100412	ACO2	hsa:50; O75809; Q5JZ41; Q6FHX0; Q8TAQ6; Q99798	Amino acid metabolism; Metabolic reprogramming in colon cancer; Fluoroacetic acid toxicity; TCA cycle (aka Krebs or citric acid cycle)	Citric acid cycle (TCA cycle); Mitochondrial protein import	6	High	1
FALSE	High	Master Protein	Q1KMD3	Heterogeneous nuclear ribonucleoprotein U-like protein 2 OS=Homo sapiens (Human) OX=9606 GN=HNRNPUL2 PE=1 SV=1	0	119.479	31	30	38	52	30	747	85.1	4.91	950	30		nucleus		Pf00622, Pf02037, Pf13671	221092	ENSG00000214753	HNRNPUL2	hsa:221092; Q1KMD3; Q8N3B3			0	High	1
FALSE	High	Master Protein	P02786	Transferrin receptor protein 1 OS=Homo sapiens (Human) OX=9606 GN=TFRC PE=1 SV=2	0	20.001	12	9	9	9	9	760	84.8	6.61	178	9	stress response;transport;developmental processes;signal transduction;other biological processes	non-structural extracellular;plasma membrane;other membranes;mitochondrion;nucleus;other cytoplasmic organelle;other cell component	nucleic acid binding activity;other molecular function	Pf02225, Pf04253, Pf04389	7037	ENSG00000072274	TFRC	D3DXB0; hsa:7037; P02786; Q1HE24; Q59G55; Q9UCN0; Q9UCU5; Q9UDF9; Q9UK21	Iron metabolism in placenta; Ferroptosis; 3q29 copy number variation syndrome	CDC42 GTPase cycle; RAC1 GTPase cycle; Golgi Associated Vesicle Biogenesis; RHOC GTPase cycle; RND2 GTPase cycle; RHOA GTPase cycle; RHOQ GTPase cycle; RHOG GTPase cycle; RAC2 GTPase cycle; RAC3 GTPase cycle; RHOB GTPase cycle; RHOJ GTPase cycle; RND1 GTPase cycle; Cargo recognition for clathrin-mediated endocytosis; Transferrin endocytosis and recycling; RHOH GTPase cycle	20	High	1
FALSE	High	Master Protein	Q5QJE6	Deoxynucleotidyltransferase terminal-interacting protein 2 OS=Homo sapiens (Human) OX=9606 GN=DNTTIP2 PE=1 SV=2	0	23.099	13	7	8	9	7	756	84.4	6.16	230	7	RNA metabolism OR transcription;other metabolic processes	nucleus;other cell component		Pf08698	30836	ENSG00000067334	DNTTIP2	hsa:30836; Q12987; Q53H59; Q5QJE6; Q5TFJ4; Q6TLI0; Q76MJ8; Q86WX9			0	High	1
FALSE	High	Master Protein	Q16891	MICOS complex subunit MIC60 OS=Homo sapiens (Human) OX=9606 GN=IMMT PE=1 SV=1	0	12.031	7	4	4	4	4	758	83.6	6.48	100	4	cell organization and biogenesis;other biological processes	other membranes;mitochondrion		Pf09731	10989	ENSG00000132305	IMMT	B1H0U5; B2R5N6; hsa:10989; Q14539; Q15092; Q16891; Q68D41; Q69HW5; Q6IBL0; Q7Z3X1; Q8TAJ5; Q9P0V2		Cristae formation	1	High	1
FALSE	Medium	Master Protein	P48449	Lanosterol synthase OS=Homo sapiens (Human) OX=9606 GN=LSS PE=1 SV=1	0.011	1.66	2	1	1	1	1	732	83.3	6.61	0	1	other metabolic processes;other biological processes	other membranes;ER/Golgi;other cell component	other molecular function	Pf00432	4047	ENSG00000160285	LSS	B4DJZ9; D3DSN0; E9PEI9; G5E9Q9; hsa:4047; P48449; Q8IYL6; Q9UEZ1	Cholesterol biosynthesis pathway; Sterol regulatory element-binding proteins (SREBP) signaling; Cholesterol metabolism with Bloch and Kandutsch-Russell pathways; Cholesterol synthesis disorders	Activation of gene expression by SREBF (SREBP); Cholesterol biosynthesis	6	High	1
FALSE	High	Master Protein	P08238	Heat shock protein HSP 90-beta OS=Homo sapiens (Human) OX=9606 GN=HSP90AB1 PE=1 SV=4	0	22.212	12	8	8	8	6	724	83.2	5.03	223	8	cell organization and biogenesis;DNA metabolism;other metabolic processes;stress response;developmental processes;other biological processes	non-structural extracellular;plasma membrane;other membranes;cytosol;nucleus;other cytoplasmic organelle;other cell component	signal transduction activity or receptor binding;enzyme regulator activity;cytoskeletal activity;nucleic acid binding activity;other molecular function	Pf00183, Pf02518	3326	ENSG00000096384	HSP90AB1	B2R5P0; hsa:3326; P08238; Q5T9W7; Q9NQW0; Q9NTK6	Nuclear receptors meta-pathway; NRF2 pathway; Focal adhesion: PI3K-Akt-mTOR-signaling pathway; PI3K-Akt signaling pathway	The role of GTSE1 in G2/M progression after G2 checkpoint; HSP90 chaperone cycle for steroid hormone receptors (SHR) in the presence of ligand; Regulation of actin dynamics for phagocytic cup formation; Neutrophil degranulation; Estrogen-dependent gene expression; Potential therapeutics for SARS; SARS-CoV-2 activates/modulates innate and adaptive immune responses; Sema3A PAK dependent Axon repuls…	23	High	1
FALSE	High	Master Protein	P22033	Methylmalonyl-CoA mutase, mitochondrial OS=Homo sapiens (Human) OX=9606 GN=MMUT PE=1 SV=4	0	4.163	3	1	1	1	1	750	83.1	6.93	43	1	other metabolic processes;developmental processes;other biological processes	mitochondrion;other cell component	other molecular function	Pf01642, Pf02310	4594	ENSG00000146085	MMUT	A8K953; hsa:4594; P22033; Q5SYZ3; Q96B11; Q9UD64	Vitamin B12 metabolism; Amino acid metabolism	Propionyl-CoA catabolism; Defective MMAA causes MMA, cblA type; Defective MUT causes MMAM; Cobalamin (Cbl) metabolism	6	High	1
FALSE	High	Master Protein	P40939	Trifunctional enzyme subunit alpha, mitochondrial OS=Homo sapiens (Human) OX=9606 GN=HADHA PE=1 SV=2	0.006	1.873	1	1	1	1	1	763	82.9	9.04	16	1	other metabolic processes;other biological processes	other membranes;mitochondrion	other molecular function	Pf00378, Pf00725, Pf02737	3030	ENSG00000084754	HADHA	B2R7L4; B4DYP2; hsa:3030; P40939; Q16679; Q53T69; Q53TA2; Q96GT7; Q9UQC5	Fatty acid beta-oxidation; Mitochondrial long chain fatty acid beta-oxidation; Valproic acid pathway; Sudden infant death syndrome (SIDS) susceptibility pathways	mitochondrial fatty acid beta-oxidation of unsaturated fatty acids; Beta oxidation of decanoyl-CoA to octanoyl-CoA-CoA; Beta oxidation of octanoyl-CoA to hexanoyl-CoA; Acyl chain remodeling of CL; Beta oxidation of hexanoyl-CoA to butanoyl-CoA; Beta oxidation of myristoyl-CoA to lauroyl-CoA; Beta oxidation of lauroyl-CoA to decanoyl-CoA-CoA; Beta oxidation of palmitoyl-CoA to myristoyl-CoA	12	High	1
FALSE	High	Master Protein	O75027	ATP-binding cassette sub-family B member 7, mitochondrial OS=Homo sapiens (Human) OX=9606 GN=ABCB7 PE=1 SV=2	0	6.321	5	4	4	4	4	752	82.6	9.33	35	4	cell organization and biogenesis;other metabolic processes;transport;other biological processes	other membranes;mitochondrion	transporter activity;other molecular function	Pf00005, Pf00664	22	ENSG00000131269	ABCB7	G3XAC4; hsa:22; O75027; O75345; Q5VWY7; Q5VWY8; Q9BRE1; Q9UND1; Q9UP01		Mitochondrial ABC transporters; Cytosolic iron-sulfur cluster assembly	2	High	1
FALSE	High	Master Protein	Q8N9T8	Protein KRI1 homolog OS=Homo sapiens (Human) OX=9606 GN=KRI1 PE=1 SV=3	0	16.916	9	5	5	5	5	703	82.5	5.14	162	5	RNA metabolism OR transcription;other metabolic processes	nucleus;other cell component		Pf05178, Pf12936	65095	ENSG00000129347	KRI1	hsa:65095; Q2M1R5; Q2M1R7; Q7L5J7; Q8N9T8; Q96G92; Q9BU50; Q9H6I1; Q9H978			0	High	1
FALSE	High	Master Protein	Q92499	ATP-dependent RNA helicase DDX1 OS=Homo sapiens (Human) OX=9606 GN=DDX1 PE=1 SV=2	0	13.477	7	6	6	6	6	740	82.4	7.23	116	6	cell organization and biogenesis;DNA metabolism;RNA metabolism OR transcription;other metabolic processes;stress response;other biological processes	cytosol;mitochondrion;nucleus;other cell component	nucleic acid binding activity;other molecular function	Pf00270, Pf00271, Pf00622	1653	ENSG00000079785	DDX1	B4DME8; B4DPN6; hsa:1653; Q92499	DDX1 as a regulatory component of the Drosha microprocessor; mRNA processing	tRNA processing in the nucleus	3	High	1
FALSE	High	Master Protein	O00461	Golgi integral membrane protein 4 OS=Homo sapiens (Human) OX=9606 GN=GOLIM4 PE=1 SV=1	0	35.574	17	9	9	10	9	696	81.8	4.77	232	9		other membranes;ER/Golgi;other cytoplasmic organelle;other cell component			27333	ENSG00000173905	GOLIM4	hsa:27333; O00461		Intra-Golgi traffic	1	High	1
FALSE	High	Master Protein	P46977	Dolichyl-diphosphooligosaccharide--protein glycosyltransferase subunit STT3A OS=Homo sapiens (Human) OX=9606 GN=STT3A PE=1 SV=2	0	18.422	10	8	8	8	8	705	80.5	8.07	160	8	protein metabolism;other metabolic processes	other membranes;ER/Golgi	other molecular function	Pf02516	3703	ENSG00000134910	STT3A	B4DJ24; E9PNQ1; hsa:3703; P46977; Q86XU9; Q8TE35; Q8WUB4		Asparagine N-linked glycosylation; Maturation of spike protein	2	High	1
FALSE	Medium	Master Protein	Q71RC2	La-related protein 4 OS=Homo sapiens (Human) OX=9606 GN=LARP4 PE=1 SV=3	0.011	1.63	3	1	1	1	1	724	80.5	6.61	19	1	cell organization and biogenesis;protein metabolism;other metabolic processes;other biological processes	cytosol;other cell component	nucleic acid binding activity	Pf05383	113251	ENSG00000161813	LARP4	A8K6T1; E9PDG5; G3XAA8; G5E976; hsa:113251; Q5CZ97; Q6ZV14; Q71RC2; Q96NF9			0	High	1
FALSE	High	Master Protein	O95573	Long-chain-fatty-acid--CoA ligase 3 OS=Homo sapiens (Human) OX=9606 GN=ACSL3 PE=1 SV=3	0.009	1.673	1	1	1	1	1	720	80.4	8.38	30	1	cell organization and biogenesis;other metabolic processes;transport;developmental processes;other biological processes	plasma membrane;other membranes;mitochondrion;ER/Golgi;other cytoplasmic organelle;other cell component	other molecular function	Pf00501	2181	ENSG00000123983	ACSL3	hsa:2181; O95573; Q60I92; Q8IUM9	Fatty acid beta-oxidation; Fatty acid biosynthesis; Mitochondrial long chain fatty acid beta-oxidation; PPAR signaling pathway; Ferroptosis; Thermogenesis; Ciliary landscape; Cholesterol metabolism with Bloch and Kandutsch-Russell pathways; Omega-3 / omega-6 fatty acid synthesis; Omega-9 fatty acid synthesis; Fatty acid transporters	Synthesis of very long-chain fatty acyl-CoAs; Intracellular metabolism of fatty acids regulates insulin secretion	13	High	1
FALSE	High	Master Protein	Q92841	Probable ATP-dependent RNA helicase DDX17 OS=Homo sapiens (Human) OX=9606 GN=DDX17 PE=1 SV=2	0	38.296	20	14	14	14	10	729	80.2	8.27	421	14	RNA metabolism OR transcription;other metabolic processes;stress response;signal transduction;other biological processes	cytosol;nucleus;other cell component	other molecular function	Pf00270, Pf00271	10521	ENSG00000100201	DDX17	B1AHM0; H3BLZ8; hsa:10521; Q69YT1; Q6ICD6; Q92841	Novel intracellular components of RIG-I-like receptor (RLR) pathway	SUMOylation of transcription cofactors	2	High	1
FALSE	High	Master Protein	Q12931	Heat shock protein 75 kDa, mitochondrial OS=Homo sapiens (Human) OX=9606 GN=TRAP1 PE=1 SV=3	0	8.243	5	3	3	3	2	704	80.1	8.21	91	3	other biological processes	other membranes;mitochondrion;nucleus;other cell component	signal transduction activity or receptor binding;other molecular function	Pf00183, Pf02518	10131	ENSG00000126602	TRAP1	B4DR68; D3DUC8; F5H897; hsa:10131; O43642; O75235; Q12931; Q9UHL5	TNF-alpha signaling pathway; TGF-beta signaling pathway; Clock-controlled autophagy in bone metabolism	Respiratory electron transport	4	High	1
FALSE	High	Master Protein	Q6PJW8	Consortin OS=Homo sapiens (Human) OX=9606 GN=CNST PE=1 SV=3	0	3.785	3	2	2	2	2	725	79.5	4.53	27	2	other biological processes	plasma membrane;other membranes;ER/Golgi;other cell component	other molecular function	Pf15281	163882	ENSG00000162852	CNST	hsa:163882; Q5VSY9; Q5VTM7; Q6PJW8; Q8IYA9; Q8N3L5; Q8NB09; Q8TEI2; Q96MR5			0	High	1
FALSE	High	Master Protein	Q3YEC7	Rab-like protein 6 OS=Homo sapiens (Human) OX=9606 GN=RABL6 PE=1 SV=2	0.001	2.627	2	2	2	2	2	729	79.5	5.22	30	2		cytosol;cytoskeleton;nucleus;other cell component	other molecular function	Pf00071	55684	ENSG00000196642	RABL6	A8QVZ7; A8QVZ8; C6K8I4; C6K8I5; hsa:55684; Q3YEC7; Q4F968; Q5T5R7; Q8IWK1; Q8TCL4; Q8WU94; Q96SR8; Q9BU21; Q9H935			0	High	1
FALSE	High	Master Protein	P28331	NADH-ubiquinone oxidoreductase 75 kDa subunit, mitochondrial OS=Homo sapiens (Human) OX=9606 GN=NDUFS1 PE=1 SV=3	0.004	2.354	3	2	2	2	2	727	79.4	6.23	29	2	cell organization and biogenesis;other metabolic processes;transport;other biological processes	other membranes;mitochondrion	transporter activity;other molecular function	Pf00384, Pf09326, Pf10588, Pf13510	4719	ENSG00000023228; ENSG00000283447	NDUFS1	B4DIN9; B4DJA0; B4DPG1; B4DUC1; E7ENF3; hsa:4719; P28331; Q53TR8; Q8N1C4; Q8TCC9	Electron transport chain: OXPHOS system in mitochondria; Nonalcoholic fatty liver disease; Oxidative phosphorylation	Complex I biogenesis	5	High	1
FALSE	High	Master Protein	Q9NRK6	ATP-binding cassette sub-family B member 10, mitochondrial OS=Homo sapiens (Human) OX=9606 GN=ABCB10 PE=1 SV=2	0	3.001	2	2	2	2	1	738	79.1	9.85	42	2	other metabolic processes;stress response;transport;developmental processes;other biological processes	other membranes;mitochondrion	transporter activity;other molecular function	Pf00005, Pf00664	23456	ENSG00000135776	ABCB10	hsa:23456; Q13040; Q6P1Q8; Q9H3V0; Q9NRK6		Mitochondrial ABC transporters	1	High	1
FALSE	High	Master Protein	Q96EY7	Pentatricopeptide repeat domain-containing protein 3, mitochondrial OS=Homo sapiens (Human) OX=9606 GN=PTCD3 PE=1 SV=3	0	31.837	18	12	12	12	12	689	78.5	6.42	242	12	protein metabolism;other metabolic processes;other biological processes	plasma membrane;other membranes;cytosol;mitochondrion;translational apparatus;nucleus	translation activity;nucleic acid binding activity	Pf13041, Pf13812	55037	ENSG00000132300	PTCD3	A6NHD2; D6W5M1; hsa:55037; Q597H0; Q658Y9; Q96EY7; Q9BUZ8; Q9NWL0		Mitochondrial translation elongation; Mitochondrial translation initiation; Mitochondrial translation termination	3	High	1
FALSE	High	Master Protein	Q14444	Caprin-1 OS=Homo sapiens (Human) OX=9606 GN=CAPRIN1 PE=1 SV=2	0	41.143	18	10	14	15	10	709	78.3	5.25	333	10	other biological processes	cytosol;other cell component		Pf12287, Pf18293	4076	ENSG00000135387	CAPRIN1	A6NMY7; D3DR06; hsa:4076; Q14444; Q15074; Q6IMN4; Q6IMN7; Q9BV09			0	High	1
FALSE	High	Master Protein	P33121	Long-chain-fatty-acid--CoA ligase 1 OS=Homo sapiens (Human) OX=9606 GN=ACSL1 PE=1 SV=1	0.004	2.381	1	1	1	1	1	698	77.9	7.15	44	1	other metabolic processes;transport;signal transduction;other biological processes	plasma membrane;other membranes;mitochondrion;ER/Golgi;other cytoplasmic organelle	other molecular function	Pf00501, Pf13193	2180	ENSG00000151726	ACSL1	B7Z452; D3DP57; hsa:2180; P33121; P41215; Q8N8V7; Q8TA99	Fatty acid beta-oxidation; Fatty acid biosynthesis; Mitochondrial long chain fatty acid beta-oxidation; PPAR signaling pathway; Ferroptosis; Thermogenesis; Cholesterol metabolism with Bloch and Kandutsch-Russell pathways; Omega-3 / omega-6 fatty acid synthesis; Omega-9 fatty acid synthesis; Fatty acid transporters	Synthesis of very long-chain fatty acyl-CoAs; PPARA activates gene expression; alpha-linolenic acid (ALA) metabolism; Linoleic acid (LA) metabolism	14	High	1
FALSE	High	Master Protein	Q0IIK2	TREMBL:Q0IIK2 (Bos taurus) Transferrin	0	9.383	8	5	5	5	5	704	77.7	7.08	89	5											0	High	1
FALSE	High	Master Protein	P52272	Heterogeneous nuclear ribonucleoprotein M OS=Homo sapiens (Human) OX=9606 GN=HNRNPM PE=1 SV=3	0	17.739	13	7	7	7	7	730	77.5	8.7	196	7	RNA metabolism OR transcription;other metabolic processes;stress response	nucleus;other cell component	nucleic acid binding activity;other molecular function	Pf00076, Pf11532	4670	ENSG00000099783	HNRNPM	hsa:4670; P52272; Q15584; Q8WZ44; Q96H56; Q9BWL9; Q9Y492	mRNA processing	mRNA Splicing - Major Pathway; Processing of Capped Intron-Containing Pre-mRNA; FGFR2 alternative splicing	4	High	1
FALSE	High	Master Protein	P78362	SRSF protein kinase 2 OS=Homo sapiens (Human) OX=9606 GN=SRPK2 PE=1 SV=3	0	4.367	2	2	2	2	2	688	77.5	4.97	41	2	cell organization and biogenesis;protein metabolism;DNA metabolism;RNA metabolism OR transcription;other metabolic processes;stress response;developmental processes;signal transduction;other biological processes	cytosol;nucleus;other cell component	kinase activity;other molecular function	Pf00069	6733	ENSG00000135250	SRPK2	A8MVX2; hsa:6733; O75220; O75221; P78362; Q6NUL0; Q6V1X2; Q8IYQ3	mRNA processing	Maturation of nucleoprotein	2	High	1
FALSE	High	Master Protein	P19338	Nucleolin OS=Homo sapiens (Human) OX=9606 GN=NCL PE=1 SV=3	0	60.051	30	23	27	30	23	710	76.6	4.7	560	23	developmental processes;other biological processes	plasma membrane;nucleus;other cell component	nucleic acid binding activity;other molecular function	Pf00076	4691	ENSG00000115053	NCL	hsa:4691; P19338; Q53SK1; Q8NB06; Q9UCF0; Q9UDG1	Pathogenic Escherichia coli infection; VEGFA-VEGFR2 signaling pathway	Major pathway of rRNA processing in the nucleolus and cytosol	3	High	1
FALSE	High	Master Protein	Q9BTX1	Nucleoporin NDC1 OS=Homo sapiens (Human) OX=9606 GN=NDC1 PE=1 SV=2	0	18.345	11	6	6	6	6	674	76.3	9.09	141	6	cell cycle OR cell proliferation;cell organization and biogenesis;transport;other biological processes	plasma membrane;other membranes;cytoskeleton;nucleus;other cell component	other molecular function	Pf09531	55706	ENSG00000058804	NDC1	B4DHA3; B4DQQ5; G3XA81; hsa:55706; Q8NB76; Q9BTX1; Q9H9T6; Q9NSG3; Q9NSG4; Q9NVZ7		HCMV Early Events; Transport of Mature mRNA derived from an Intron-Containing Transcript; Rev-mediated nuclear export of HIV RNA; NEP/NS2 Interacts with the Cellular Export Machinery; Transcriptional regulation by small RNAs; SUMOylation of DNA damage response and repair proteins; HCMV Late Events; SARS-CoV-2 activates/modulates innate and adaptive immune responses; Nuclear Pore Complex (NPC) Dis…	29	High	1
FALSE	High	Master Protein	O15234	Protein CASC3 OS=Homo sapiens (Human) OX=9606 GN=CASC3 PE=1 SV=2	0	30.417	12	8	8	9	8	703	76.2	6.48	132	8	RNA metabolism OR transcription;other metabolic processes;transport;other biological processes	other membranes;cytosol;nucleus;other cell component	nucleic acid binding activity;other molecular function	Pf09405	22794	ENSG00000108349	CASC3	A8K8R0; hsa:22794; O15234		Transport of Mature mRNA derived from an Intron-Containing Transcript; mRNA 3'-end processing; RNA Polymerase II Transcription Termination; mRNA Splicing - Major Pathway; Regulation of expression of SLITs and ROBOs; Nonsense Mediated Decay (NMD) enhanced by the Exon Junction Complex (EJC)	6	High	1
FALSE	High	Master Protein	P23246	Splicing factor, proline- and glutamine-rich OS=Homo sapiens (Human) OX=9606 GN=SFPQ PE=1 SV=2	0	43.441	18	12	12	14	11	707	76.1	9.44	386	12	cell organization and biogenesis;protein metabolism;DNA metabolism;RNA metabolism OR transcription;other metabolic processes;stress response;transport;other biological processes	cytosol;nucleus;other cell component	nucleic acid binding activity;other molecular function	Pf00076, Pf08075	6421	ENSG00000116560	SFPQ	hsa:6421; P23246; P30808; Q5SZ71	mRNA processing; Type 2 papillary renal cell carcinoma	PTK6 Regulates Proteins Involved in RNA Processing; Suppression of apoptosis	4	High	1
FALSE	High	Master Protein	O96005	Cleft lip and palate transmembrane protein 1 OS=Homo sapiens (Human) OX=9606 GN=CLPTM1 PE=1 SV=1	0	5.794	6	2	2	2	2	669	76	6.3	36	2	other biological processes	plasma membrane;other membranes		Pf05602	1209	ENSG00000104853	CLPTM1	B3KQH2; B4DDS3; B4E2X9; B7Z9X9; F5H8J3; hsa:1209; O96005; Q53ET6; Q9BSS5			0	High	1
FALSE	High	Master Protein	Q8NI51	Transcriptional repressor CTCFL OS=Homo sapiens (Human) OX=9606 GN=CTCFL PE=1 SV=2	0.004	2.298	1	1	1	1	1	663	75.7	8.24	20	1	cell cycle OR cell proliferation;cell organization and biogenesis;protein metabolism;DNA metabolism;other metabolic processes;other biological processes	cytosol;nucleus;other cell component	nucleic acid binding activity;other molecular function	Pf00096	140690	ENSG00000124092	CTCFL	A0S6W1; A1L4C6; A6XGL8; A6XGM2; A6XGM3; A6XGM8; A6XGN0; A6XGN1; A6XGN2; A6XGN3; A6XGN4; E7EQ27; E7EUE3; E9PBA9; hsa:140690; Q5JUG4; Q8NI51; Q9BZ30; Q9NQJ3	Male infertility		1	High	1
FALSE	High	Master Protein	Q03519	Antigen peptide transporter 2 OS=Homo sapiens (Human) OX=9606 GN=TAP2 PE=1 SV=1	0	5.679	4	3	3	3	2	686	75.6	8.02	66	3	transport;other biological processes	other membranes;ER/Golgi;nucleus	signal transduction activity or receptor binding;transporter activity;other molecular function	Pf00005, Pf00664	6891	ENSG00000204267; ENSG00000206235; ENSG00000206299; ENSG00000223481; ENSG00000225967; ENSG00000228582; ENSG00000232326; ENSG00000237599	TAP2	B0V2J8; hsa:6891; O95410; Q03519; Q53FI6; Q5HY71; Q96PT8; Q9UQ83		Antigen Presentation: Folding, assembly and peptide loading of class I MHC; ER-Phagosome pathway	2	High	1
FALSE	High	Master Protein	P42166	Lamina-associated polypeptide 2, isoform alpha OS=Homo sapiens (Human) OX=9606 GN=TMPO PE=1 SV=2	0.004	2.135	2	1	1	1	1	694	75.4	7.66	0	1		nucleus;other cell component	nucleic acid binding activity;other molecular function	Pf03020, Pf08198, Pf11560	7112	ENSG00000120802	TMPO	P08918; P08919; P42166; Q14860; Q16295	Envelope proteins and their potential roles in EDMD physiopathology; Overlap between signal transduction pathways contributing to LMNA laminopathies		2	High	1
FALSE	High	Master Protein	O76094	Signal recognition particle subunit SRP72 OS=Homo sapiens (Human) OX=9606 GN=SRP72 PE=1 SV=3	0.001	2.763	1	1	1	1	1	671	74.6	9.26	23	1	transport	cytosol;ER/Golgi;translational apparatus;other cell component	nucleic acid binding activity;other molecular function	Pf08492, Pf13181, Pf17004	6731	ENSG00000174780	SRP72	G5E9Z8; hsa:6731; O76094; Q7Z3C0		SRP-dependent cotranslational protein targeting to membrane	1	High	1
FALSE	High	Master Protein	Q92544	Transmembrane 9 superfamily member 4 OS=Homo sapiens (Human) OX=9606 GN=TM9SF4 PE=1 SV=2	0	6.282	5	4	4	4	4	642	74.5	6.54	31	4	cell adhesion;cell organization and biogenesis;stress response;transport;other biological processes	other membranes;ER/Golgi;other cytoplasmic organelle		Pf02990	9777	ENSG00000101337	TM9SF4	B0QYT7; hsa:9777; Q92544; Q9NUA3			0	High	1
FALSE	High	Master Protein	Q7Z4V5	Hepatoma-derived growth factor-related protein 2 OS=Homo sapiens (Human) OX=9606 GN=HDGFL2 PE=1 SV=1	0	15.983	10	5	6	6	5	671	74.3	7.49	147	5	other biological processes	nucleus;other cell component	nucleic acid binding activity;other molecular function	Pf00855, Pf11467	84717	ENSG00000167674	HDGFL2	hsa:84717; I3L080; K7EQZ6; Q7Z4V5; Q96GI5; Q9BW08			0	High	1
FALSE	High	Master Protein	P38646	Stress-70 protein, mitochondrial OS=Homo sapiens (Human) OX=9606 GN=HSPA9 PE=1 SV=2	0	60.461	30	17	18	19	17	679	73.6	6.16	440	17	cell organization and biogenesis;other metabolic processes;stress response;transport;developmental processes;other biological processes	other membranes;mitochondrion;nucleus;other cell component	other molecular function	Pf00012	3313	ENSG00000113013	HSPA9	B2RCM1; hsa:3313; P30036; P31932; P38646; Q1HB43; Q53H23; Q6GU03; Q9BWB7; Q9UC56	Parkin-ubiquitin proteasomal system pathway	Gene and protein expression by JAK-STAT signaling after Interleukin-12 stimulation; Mitochondrial protein import; Cristae formation; Regulation of HSF1-mediated heat shock response	5	High	1
FALSE	High	Master Protein	Q14978	Nucleolar and coiled-body phosphoprotein 1 OS=Homo sapiens (Human) OX=9606 GN=NOLC1 PE=1 SV=2	0	38.566	20	16	16	17	16	699	73.6	9.47	307	16	cell cycle OR cell proliferation;cell organization and biogenesis;RNA metabolism OR transcription;other metabolic processes;stress response;developmental processes;other biological processes	nucleus;other cell component	nucleic acid binding activity;other molecular function	Pf05022	9221	ENSG00000166197	NOLC1	hsa:9221; Q14978; Q15030; Q5VV70; Q9BUV3			0	High	1
FALSE	High	Master Protein	Q92945	Far upstream element-binding protein 2 OS=Homo sapiens (Human) OX=9606 GN=KHSRP PE=1 SV=4	0	45.827	26	15	16	16	12	711	73.1	7.3	324	15	RNA metabolism OR transcription;other metabolic processes;transport;other biological processes	cytosol;nucleus;other cell component	nucleic acid binding activity	Pf00013, Pf09005	8570	ENSG00000088247	KHSRP	hsa:8570; O00301; Q59EZ9; Q5U4P6; Q92945; Q9UNT5; Q9UQH5	Pre-implantation embryo	ATF4 activates genes in response to endoplasmic reticulum stress; KSRP (KHSRP) binds and destabilizes mRNA	3	High	1
FALSE	High	Master Protein	O15523	ATP-dependent RNA helicase DDX3Y OS=Homo sapiens (Human) OX=9606 GN=DDX3Y PE=1 SV=2	0	18.184	11	8	8	8	7	660	73.1	7.55	119	8	other biological processes	cytosol;nucleus;other cell component	nucleic acid binding activity;other molecular function	Pf00270, Pf00271	8653	ENSG00000067048	DDX3Y	B4DK29; B4DXX7; hsa:8653; O15523; Q8IYV7	Novel intracellular components of RIG-I-like receptor (RLR) pathway		1	High	1
FALSE	High	Master Protein	Q5T9A4	ATPase family AAA domain-containing protein 3B OS=Homo sapiens (Human) OX=9606 GN=ATAD3B PE=1 SV=1	0	15.816	12	8	8	8	1	648	72.5	9.2	170	8	cell organization and biogenesis	plasma membrane;other membranes;mitochondrion	other molecular function	Pf00004, Pf12037	83858	ENSG00000160072	ATAD3B	A8K3H1; hsa:83858; Q5T9A4; Q6ZRB5; Q9BUK4; Q9ULE7		Neutrophil degranulation	1	High	1
FALSE	High	Master Protein	P11021	Endoplasmic reticulum chaperone BiP OS=Homo sapiens (Human) OX=9606 GN=HSPA5 PE=1 SV=2	0	35.904	25	12	12	12	11	654	72.3	5.16	311	12	protein metabolism;other metabolic processes;stress response;transport;developmental processes;signal transduction;other biological processes	plasma membrane;other membranes;cytosol;mitochondrion;ER/Golgi;nucleus;other cell component	translation activity;other molecular function	Pf00012	3309	ENSG00000044574	HSPA5	B0QZ61; hsa:3309; P11021; Q2EF78; Q9NPF1; Q9UK02	Parkin-ubiquitin proteasomal system pathway; Apoptosis-related network due to altered Notch3 in ovarian cancer; Photodynamic therapy-induced unfolded protein response; Prion disease pathway; Unfolded protein response; Orexin receptor pathway	Antigen Presentation: Folding, assembly and peptide loading of class I MHC; Platelet degranulation ; Regulation of HSF1-mediated heat shock response; IRE1alpha activates chaperones; PERK regulates gene expression; ATF6 (ATF6-alpha) activates chaperone genes	13	High	1
FALSE	High	Master Protein	O60216	Double-strand-break repair protein rad21 homolog OS=Homo sapiens (Human) OX=9606 GN=RAD21 PE=1 SV=2	0	15.176	9	5	5	5	5	631	71.6	4.65	120	5	cell cycle OR cell proliferation;cell organization and biogenesis;DNA metabolism;other metabolic processes;stress response;other biological processes	cytosol;cytoskeleton;nucleus;other cell component	nucleic acid binding activity;other molecular function	Pf04824, Pf04825	5885	ENSG00000164754	RAD21	A8K0E0; hsa:5885; O60216; Q15001; Q99568	Cell cycle; Prion disease pathway; Regulation of sister chromatid separation at the metaphase-anaphase transition; Cohesin complex - Cornelia de Lange syndrome; SMC1/SMC3 role in DNA damage - Cornelia de Lange Syndrome	Separation of Sister Chromatids; Resolution of Sister Chromatid Cohesion; Meiotic synapsis; SUMOylation of DNA damage response and repair proteins; Estrogen-dependent gene expression; Establishment of Sister Chromatid Cohesion; Cohesin Loading onto Chromatin	12	High	1
FALSE	High	Master Protein	Q9NVI7	ATPase family AAA domain-containing protein 3A OS=Homo sapiens (Human) OX=9606 GN=ATAD3A PE=1 SV=2	0	18.39	13	9	9	9	2	634	71.3	8.98	190	9	cell organization and biogenesis;stress response;other biological processes	other membranes;mitochondrion	other molecular function	Pf00004, Pf12037	55210	ENSG00000197785	ATAD3A	B3KPB3; D2K8Q1; G3V1I6; hsa:55210; Q5SV23; Q8N275; Q96A50; Q9NVI7			0	High	1
FALSE	High	Master Protein	O43390	Heterogeneous nuclear ribonucleoprotein R OS=Homo sapiens (Human) OX=9606 GN=HNRNPR PE=1 SV=1	0	90.019	34	24	29	38	19	633	70.9	8.13	741	24	RNA metabolism OR transcription;other metabolic processes	ER/Golgi;nucleus;other cell component	nucleic acid binding activity	Pf00076, Pf18360	10236	ENSG00000125944; ENSG00000282958	HNRNPR	hsa:10236; O43390; Q2L7G6; Q5TEH1; Q9BV64; S4R3J4	mRNA processing	mRNA Splicing - Major Pathway; Processing of Capped Intron-Containing Pre-mRNA	3	High	1	Acetyl [N-Term]
FALSE	High	Master Protein	P11142	Heat shock cognate 71 kDa protein OS=Homo sapiens (Human) OX=9606 GN=HSPA8 PE=1 SV=1	0	32.907	17	7	9	9	6	646	70.9	5.52	306	7	cell organization and biogenesis;protein metabolism;RNA metabolism OR transcription;other metabolic processes;stress response;transport;other biological processes	non-structural extracellular;plasma membrane;other membranes;cytosol;nucleus;other cytoplasmic organelle;other cell component	signal transduction activity or receptor binding;other molecular function	Pf00012	3312	ENSG00000109971	HSPA8	hsa:3312; P11142; Q9H3R6	Parkin-ubiquitin proteasomal system pathway; MAPK signaling pathway; Exercise-induced circadian regulation; Measles virus infection; Extrafollicular B cell activation by SARS-CoV-2	HSP90 chaperone cycle for steroid hormone receptors (SHR) in the presence of ligand; Clathrin-mediated endocytosis; Neutrophil degranulation; mRNA Splicing - Major Pathway; Interleukin-4 and Interleukin-13 signaling; Golgi Associated Vesicle Biogenesis; CHL1 interactions; Chaperone Mediated Autophagy; Attenuation phase; Late endosomal microautophagy; AUF1 (hnRNP D0) binds and destabilizes mRNA; R…	22	High	1
FALSE	High	Master Protein	Q14739	Delta(14)-sterol reductase LBR OS=Homo sapiens (Human) OX=9606 GN=LBR PE=1 SV=2	0	7.901	6	4	4	4	4	615	70.7	9.36	63	4	other metabolic processes;developmental processes	other membranes;ER/Golgi;nucleus;other cell component	nucleic acid binding activity;other molecular function	Pf01222, Pf09465	3930	ENSG00000143815	LBR	B2R5P3; hsa:3930; Q14739; Q14740; Q53GU7; Q59FE6	Gastric cancer network 2; ATM signaling in development and disease ; Envelope proteins and their potential roles in EDMD physiopathology; Cholesterol metabolism with Bloch and Kandutsch-Russell pathways; Cholesterol biosynthesis with skeletal dysplasias; Cholesterol synthesis disorders	CDC42 GTPase cycle; RAC1 GTPase cycle; RHOC GTPase cycle; RHOA GTPase cycle; RHOG GTPase cycle; RAC2 GTPase cycle; RAC3 GTPase cycle; Initiation of Nuclear Envelope (NE) Reformation; Cholesterol biosynthesis; RHOD GTPase cycle; Regulation of MECP2 expression and activity	17	High	1
FALSE	High	Master Protein	P11940	Polyadenylate-binding protein 1 OS=Homo sapiens (Human) OX=9606 GN=PABPC1 PE=1 SV=2	0	17.569	14	8	8	8	8	636	70.6	9.5	188	8	RNA metabolism OR transcription;other metabolic processes;other biological processes	cytosol;nucleus;other cell component	nucleic acid binding activity;other molecular function	Pf00076, Pf00658	26986	ENSG00000070756	PABPC1	hsa:26986; P11940; Q15097; Q93004	Translation factors; Endoderm differentiation; VEGFA-VEGFR2 signaling pathway; Acute viral myocarditis	Regulation of expression of SLITs and ROBOs; Nonsense Mediated Decay (NMD) enhanced by the Exon Junction Complex (EJC); L13a-mediated translational silencing of Ceruloplasmin expression; Translation initiation complex formation; Nonsense Mediated Decay (NMD) independent of the Exon Junction Complex (EJC); AUF1 (hnRNP D0) binds and destabilizes mRNA; Deadenylation of mRNA	11	High	1
FALSE	High	Master Protein	P49748	Very long-chain specific acyl-CoA dehydrogenase, mitochondrial OS=Homo sapiens (Human) OX=9606 GN=ACADVL PE=1 SV=1	0.009	1.794	1	1	1	1	1	655	70.3	8.75	23	1	other metabolic processes;stress response;other biological processes	other membranes;mitochondrion;nucleus	other molecular function	Pf00441, Pf02770, Pf02771	37	ENSG00000072778	ACADVL	B4DEB6; F5H2A9; hsa:37; O76056; P49748; Q8WUL0	Fatty acid beta-oxidation; Mitochondrial long chain fatty acid beta-oxidation	XBP1(S) activates chaperone genes; Beta oxidation of palmitoyl-CoA to myristoyl-CoA	4	High	1
FALSE	High	Master Protein	P13796	Plastin-2 OS=Homo sapiens (Human) OX=9606 GN=LCP1 PE=1 SV=6	0.004	2.204	2	1	1	1	1	627	70.2	5.43	56	1	cell organization and biogenesis;signal transduction;other biological processes	plasma membrane;other membranes;cytosol;cytoskeleton;other cell component	signal transduction activity or receptor binding;cytoskeletal activity;other molecular function	Pf00036, Pf00307	3936	ENSG00000136167	LCP1	B2R613; B4DUA0; hsa:3936; P13796; Q5TBN4		Gene and protein expression by JAK-STAT signaling after Interleukin-12 stimulation	1	High	1
FALSE	High	Master Protein	P12956	X-ray repair cross-complementing protein 6 OS=Homo sapiens (Human) OX=9606 GN=XRCC6 PE=1 SV=2	0.004	2.551	2	1	1	1	1	609	69.8	6.64	29	1	cell organization and biogenesis;DNA metabolism;other metabolic processes;stress response;other biological processes	non-structural extracellular;cytosol;nucleus;other cell component	nucleic acid binding activity;other molecular function	Pf02037, Pf02735, Pf03730, Pf03731	2547	ENSG00000196419	XRCC6	B1AHC8; hsa:2547; P12956; Q6FG89; Q9UCQ2; Q9UCQ3	Non-homologous end joining; DNA repair pathways, full network	Neutrophil degranulation; Nonhomologous End-Joining (NHEJ); Cytosolic sensors of pathogen-associated DNA ; 2-LTR circle formation; IRF3-mediated induction of type I IFN	7	High	1
FALSE	High	Master Protein	O60506	Heterogeneous nuclear ribonucleoprotein Q OS=Homo sapiens (Human) OX=9606 GN=SYNCRIP PE=1 SV=2	0	40.924	19	14	14	15	9	623	69.6	8.59	360	14	RNA metabolism OR transcription;other metabolic processes;stress response;other biological processes	cytosol;ER/Golgi;nucleus;other cell component	nucleic acid binding activity	Pf00076, Pf18360	10492	ENSG00000135316	SYNCRIP	E1P501; E1P502; hsa:10492; O60506; Q53H05; Q5TCG2; Q5TCG3; Q8IW78; Q8N599; Q96LC1; Q96LC2; Q9Y583			0	High	1
FALSE	High	Master Protein	Q96PK6	RNA-binding protein 14 OS=Homo sapiens (Human) OX=9606 GN=RBM14 PE=1 SV=2	0	33.949	21	12	12	12	12	669	69.4	9.67	262	12	cell organization and biogenesis;protein metabolism;RNA metabolism OR transcription;other metabolic processes;stress response;signal transduction;other biological processes	nucleus;other cell component	nucleic acid binding activity;other molecular function	Pf00076	100526737; 10432	ENSG00000239306	RBM14	B0LM41; B3KMN4; D6RGD8; hsa:100526737; hsa:10432; O75932; Q2PYN1; Q53GV1; Q68DQ9; Q96PK5; Q96PK6	Ciliary landscape	RUNX2 regulates bone development	2	High	1
FALSE	High	Master Protein	P15311	Ezrin OS=Homo sapiens (Human) OX=9606 GN=EZR PE=1 SV=4	0	11.321	7	5	5	5	5	586	69.4	6.27	80	5	cell adhesion;cell cycle OR cell proliferation;cell organization and biogenesis;transport;signal transduction;other biological processes	plasma membrane;other membranes;cytosol;cytoskeleton;nucleus;other cytoplasmic organelle;other cell component	cytoskeletal activity;other molecular function	Pf00373, Pf00769, Pf09379, Pf09380, Pf20492	7430	ENSG00000092820	EZR	E1P5A8; hsa:7430; P15311; P23714; Q4VX75; Q96CU8; Q9NSJ4	Pathogenic Escherichia coli infection; AGE/RAGE pathway; VEGFA-VEGFR2 signaling pathway; 16p11.2 proximal deletion syndrome; CCL18 signaling pathway; Regulation of actin cytoskeleton; GDNF signaling	Recycling pathway of L1; Sensory processing of sound by inner hair cells of the cochlea; Sensory processing of sound by outer hair cells of the cochlea; Netrin-1 signaling	11	High	1
FALSE	High	Master Protein	P02768-1	SWISS-PROT:P02768-1 Tax_Id=9606 Gene_Symbol=ALB Isoform 1 of Serum albumin precursor	0	13.451	8	6	6	6	2	609	69.3	6.28	87	6	stress response;other biological processes	non-structural extracellular;ER/Golgi;other cell component	nucleic acid binding activity;other molecular function	Pf00273	213	ENSG00000163631	ALB	E7ESS9; hsa:213; O95574; P02768; P04277; Q13140; Q645G4; Q68DN5; Q6UXK4; Q86YG0; Q8IUK7; Q9P157; Q9P1I7; Q9UHS3; Q9UJZ0	Selenium micronutrient network; Vitamin B12 metabolism; Folate metabolism; Complement system; VEGFA-VEGFR2 signaling pathway	Cytoprotection by HMOX1; Platelet degranulation ; Scavenging of heme from plasma; Regulation of Insulin-like Growth Factor (IGF) transport and uptake by Insulin-like Growth Factor Binding Proteins (IGFBPs); Post-translational protein phosphorylation; Aspirin ADME; Recycling of bile acids and salts; Heme degradation; HDL remodeling; Heme biosynthesis	15	High	1
FALSE	High	Master Protein	P02769	SWISS-PROT:P02769 (Bos taurus) Bovine serum albumin precursor	0	56.041	23	16	16	20	12	607	69.2	6.18	571	16	stress response;other biological processes	non-structural extracellular;other cell component	nucleic acid binding activity;other molecular function	Pf00273	280717		ALB	A5PJX3; bta:280717; O02787; P02769; P04277; Q3SZR2			0	High	1
FALSE	High	Master Protein	P04844	Dolichyl-diphosphooligosaccharide--protein glycosyltransferase subunit 2 OS=Homo sapiens (Human) OX=9606 GN=RPN2 PE=1 SV=3	0	6.89	5	3	3	3	3	631	69.2	5.69	85	3	protein metabolism;other metabolic processes;other biological processes	other membranes;ER/Golgi;nucleus;other cytoplasmic organelle	translation activity	Pf05817	6185	ENSG00000118705	RPN2	hsa:6185; P04844; Q5JYR6; Q6IBA5; Q96E21; Q9BUQ3; Q9UBE1	Proteasome degradation	SRP-dependent cotranslational protein targeting to membrane; Asparagine N-linked glycosylation; Maturation of spike protein	4	High	1
FALSE	High	Master Protein	P17844	Probable ATP-dependent RNA helicase DDX5 OS=Homo sapiens (Human) OX=9606 GN=DDX5 PE=1 SV=1	0	45.656	25	17	17	18	13	614	69.1	8.92	405	17	RNA metabolism OR transcription;other metabolic processes;signal transduction;other biological processes	cytosol;nucleus;other cell component	nucleic acid binding activity;other molecular function	Pf00270, Pf00271, Pf08061	1655	ENSG00000108654	DDX5	B4DLW8; B5BU21; D3DU32; E7ETL9; hsa:1655; O75681; P17844; Q53Y61	Ciliary landscape	mRNA Splicing - Major Pathway; Estrogen-dependent gene expression; Replication of the SARS-CoV-1 genome; Replication of the SARS-CoV-2 genome; SUMOylation of transcription cofactors	6	High	1
FALSE	High	Master Protein	P23588	Eukaryotic translation initiation factor 4B OS=Homo sapiens (Human) OX=9606 GN=EIF4B PE=1 SV=2	0	5.742	5	3	3	3	3	611	69.1	5.73	46	3	cell organization and biogenesis;protein metabolism;other metabolic processes;other biological processes	cytosol;translational apparatus	translation activity;nucleic acid binding activity	Pf00076	1975	ENSG00000063046	EIF4B	B4DS13; hsa:1975; P23588; Q4G0E3; Q53HQ2; Q6GPH5; Q6IB46; Q8WYK5	Translation factors; Focal adhesion: PI3K-Akt-mTOR-signaling pathway; PI3K-Akt signaling pathway; Translation inhibitors in chronically activated PDGFRA cells; Malignant pleural mesothelioma; Interferon type I signaling pathways	L13a-mediated translational silencing of Ceruloplasmin expression; Translation initiation complex formation; Ribosomal scanning and start codon recognition; GTP hydrolysis and joining of the 60S ribosomal subunit; Deadenylation of mRNA; mTORC1-mediated signalling	13	High	1
FALSE	High	Master Protein	P04843	Dolichyl-diphosphooligosaccharide--protein glycosyltransferase subunit 1 OS=Homo sapiens (Human) OX=9606 GN=RPN1 PE=1 SV=1	0	28.432	21	11	11	11	11	607	68.5	6.38	245	11	protein metabolism;other metabolic processes	other membranes;cytosol;ER/Golgi;other cell component		Pf04597	6184	ENSG00000163902	RPN1	B2R5Z0; D3DNB6; hsa:6184; P04843; Q68DT1	Proteasome degradation	SRP-dependent cotranslational protein targeting to membrane; Asparagine N-linked glycosylation; Maturation of spike protein	4	High	1
FALSE	High	Master Protein	Q01844	RNA-binding protein EWS OS=Homo sapiens (Human) OX=9606 GN=EWSR1 PE=1 SV=1	0	28.949	11	5	6	7	5	656	68.4	9.33	210	5	other biological processes	plasma membrane;other membranes;nucleus;other cell component	other molecular function	Pf00076, Pf00641	2130	ENSG00000182944	EWSR1	B0QYK1; hsa:2130; Q01844; Q5THL0; Q92635; Q96FE8; Q96MN4; Q96MX4; Q9BWA2	VEGFA-VEGFR2 signaling pathway		1	High	1
FALSE	High	Master Protein	Q15637	Splicing factor 1 OS=Homo sapiens (Human) OX=9606 GN=SF1 PE=1 SV=4	0.004	2.114	2	1	1	1	1	639	68.3	8.98	0	1	cell organization and biogenesis;RNA metabolism OR transcription;other metabolic processes;developmental processes;other biological processes	translational apparatus;nucleus	nucleic acid binding activity;other molecular function	Pf00013, Pf00098, Pf16275	7536	ENSG00000168066	SF1	B7Z1Q1; C9JJE2; hsa:7536; Q14818; Q14819; Q15637; Q15913; Q8IY00; Q92744; Q92745; Q969H7; Q9BW01; Q9UEI0		mRNA Splicing - Major Pathway	1	High	1
FALSE	High	Master Protein	P08195	4F2 cell-surface antigen heavy chain OS=Homo sapiens (Human) OX=9606 GN=SLC3A2 PE=1 SV=3	0	28.829	18	11	11	11	11	630	68	5.01	281	11	other metabolic processes;transport;other biological processes	plasma membrane;other membranes;nucleus;other cytoplasmic organelle;other cell component	transporter activity;nucleic acid binding activity;other molecular function	Pf00128, Pf16028	6520	ENSG00000168003	SLC3A2	hsa:6520; P08195; Q13543	mRNA, protein, and metabolite inducation pathway by cyclosporin A; Ferroptosis; Proximal tubule transport; Malignant pleural mesothelioma	Basigin interactions; Tryptophan catabolism; Amino acid transport across the plasma membrane; Defective SLC7A7 causes lysinuric protein intolerance (LPI)	8	High	1
FALSE	High	Master Protein	Q9HD45	Transmembrane 9 superfamily member 3 OS=Homo sapiens (Human) OX=9606 GN=TM9SF3 PE=1 SV=2	0	5.573	3	2	2	2	2	589	67.8	7.21	42	2	other biological processes	other membranes		Pf02990	56889	ENSG00000077147	TM9SF3	hsa:56889; Q5TB57; Q6UWE7; Q9HD45; Q9NWL8; Q9P0G9; Q9UHW8			0	High	1
FALSE	High	Master Protein	P30825	High affinity cationic amino acid transporter 1 OS=Homo sapiens (Human) OX=9606 GN=SLC7A1 PE=1 SV=1	0.004	2.569	1	1	1	1	1	629	67.6	5.43	47	1	transport;other biological processes	plasma membrane;other membranes;other cell component	transporter activity	Pf13520, Pf13906	6541	ENSG00000139514	SLC7A1	hsa:6541; P30825; Q5JR50	VEGFA-VEGFR2 signaling pathway	Amino acid transport across the plasma membrane	2	High	1
FALSE	High	Master Protein	Q96AE4	Far upstream element-binding protein 1 OS=Homo sapiens (Human) OX=9606 GN=FUBP1 PE=1 SV=3	0	44.493	29	15	15	16	11	644	67.5	7.61	415	15	other biological processes	nucleus;other cell component	nucleic acid binding activity	Pf00013, Pf09005	8880	ENSG00000162613	FUBP1	hsa:8880; Q12828; Q96AE4			0	High	1
FALSE	High	Master Protein	P27824	Calnexin OS=Homo sapiens (Human) OX=9606 GN=CANX PE=1 SV=2	0	14.84	8	4	4	4	4	592	67.5	4.6	132	4	protein metabolism;other metabolic processes;stress response;transport;other biological processes	plasma membrane;other membranes;ER/Golgi;translational apparatus;other cell component	signal transduction activity or receptor binding;other molecular function	Pf00262	821	ENSG00000127022; ENSG00000283777	CANX	B2R5V8; B4DGP8; B4E2T8; D3DWQ3; D6R9K3; hsa:821; P27824		MHC class II antigen presentation; Interleukin-35 Signalling; Interleukin-27 signaling; Antigen Presentation: Folding, assembly and peptide loading of class I MHC; Maturation of spike protein; Assembly of Viral Components at the Budding Site; Calnexin/calreticulin cycle; Maturation of spike protein	8	High	1
FALSE	Medium	Master Protein	Q8NHS4	Clathrin heavy chain linker domain-containing protein 1 OS=Homo sapiens (Human) OX=9606 GN=CLHC1 PE=1 SV=3	0.027	1.068	2	1	1	1	1	586	67.2	6.49	0	1				Pf13838, Pf15739	130162	ENSG00000162994	CLHC1	B2RDV1; hsa:130162; Q53R93; Q8N403; Q8NHS4			0	High	1
FALSE	High	Master Protein	P03915	NADH-ubiquinone oxidoreductase chain 5 OS=Homo sapiens (Human) OX=9606 GN=MT-ND5 PE=1 SV=2	0	2.822	3	1	1	1	1	603	67	9.03	58	1	cell organization and biogenesis;other metabolic processes;stress response;transport;other biological processes	other membranes;mitochondrion;other cell component	transporter activity;other molecular function	Pf00361, Pf00662, Pf06455	4540	ENSG00000198786	MT-ND5	hsa:4540; P03915; Q34773; Q8WCY3	Electron transport chain: OXPHOS system in mitochondria; Oxidative phosphorylation	Complex I biogenesis	4	High	1
FALSE	High	Master Protein	O95831	Apoptosis-inducing factor 1, mitochondrial OS=Homo sapiens (Human) OX=9606 GN=AIFM1 PE=1 SV=1	0	5.22	3	2	2	2	2	613	66.9	8.95	66	2	cell organization and biogenesis;stress response;transport;developmental processes;signal transduction;other biological processes	other membranes;cytosol;mitochondrion;nucleus;other cell component	nucleic acid binding activity;other molecular function	Pf00070, Pf14721	9131	ENSG00000156709	AIFM1	A4QPB4; B1ALN1; B2RB08; D3DTE9; E9PRR0; hsa:9131; O95831; Q1L6K4; Q1L6K6; Q2QKE4; Q5JUZ7; Q6I9X6; Q9Y3I3; Q9Y3I4	Apoptosis modulation and signaling; Nanomaterial induced apoptosis; Apoptosis modulation by HSP70		3	High	1
FALSE	High	Master Protein	Q9NTJ5	Phosphatidylinositide phosphatase SAC1 OS=Homo sapiens (Human) OX=9606 GN=SACM1L PE=1 SV=2	0	3.801	3	2	2	2	2	587	66.9	7.12	30	2	other metabolic processes	other membranes;ER/Golgi;other cell component	other molecular function	Pf02383	22908	ENSG00000211456	SACM1L	A8K527; B4DK71; hsa:22908; O94935; Q7LA14; Q7LA22; Q96AX7; Q9NQ46; Q9NQ57; Q9NTJ5		Synthesis of PIPs at the Golgi membrane; Synthesis of PIPs at the ER membrane	2	High	1	Acetyl [N-Term]
FALSE	High	Master Protein	Q9Y262	Eukaryotic translation initiation factor 3 subunit L OS=Homo sapiens (Human) OX=9606 GN=EIF3L PE=1 SV=1	0	30.662	18	13	13	13	13	564	66.7	6.34	198	13	cell organization and biogenesis;protein metabolism;other metabolic processes;other biological processes	cytosol;translational apparatus;nucleus;other cell component	nucleic acid binding activity	Pf10255	51386	ENSG00000100129	EIF3L	B2RDG6; B4DYB2; G8JLH4; hsa:51386; Q53HQ1; Q53HT4; Q5QTR1; Q5TI15; Q6ICD2; Q9Y262		L13a-mediated translational silencing of Ceruloplasmin expression; Translation initiation complex formation; Formation of a pool of free 40S subunits; Formation of the ternary complex, and subsequently, the 43S complex; Ribosomal scanning and start codon recognition; GTP hydrolysis and joining of the 60S ribosomal subunit	6	High	1
FALSE	High	Master Protein	P04264	SWISS-PROT:P04264 Tax_Id=9606 Gene_Symbol=KRT1 Keratin, type II cytoskeletal 1	0	124.733	35	25	37	47	22	644	66	8.12	1531	25											0	High	1
FALSE	High	Master Protein	Q8IZK6	Mucolipin-2 OS=Homo sapiens (Human) OX=9606 GN=MCOLN2 PE=1 SV=2	0.001	2.672	1	1	1	1	1	566	65.9	7.61	57	1	stress response;transport;signal transduction;other biological processes	plasma membrane;other membranes;other cytoplasmic organelle	transporter activity;other molecular function	Pf08016	255231	ENSG00000153898	MCOLN2	A6NI99; hsa:255231; Q2M3I6; Q5TAG5; Q8IZK6; Q8N9R3		TRP channels	1	High	1
FALSE	High	Master Protein	P35908	SWISS-PROT:P35908 Tax_Id=9606 Gene_Symbol=KRT2 Keratin, type II cytoskeletal 2 epidermal	0	88.123	31	22	27	32	17	645	65.8	8	782	22											0	High	1
FALSE	High	Master Protein	Q86X55	Histone-arginine methyltransferase CARM1 OS=Homo sapiens (Human) OX=9606 GN=CARM1 PE=1 SV=3	0	6.882	3	2	2	2	2	608	65.8	6.73	88	2	cell organization and biogenesis;protein metabolism;other metabolic processes;other biological processes	cytosol;nucleus;other cell component	nucleic acid binding activity;other molecular function	Pf06325, Pf11531	10498	ENSG00000142453	CARM1	A6NN38; hsa:10498; Q86X55	Androgen receptor signaling pathway; Nitric oxide metabolism in cystic fibrosis	Heme signaling; Estrogen-dependent gene expression; RMTs methylate histone arginines; Transcriptional activation of mitochondrial biogenesis; Cytoprotection by HMOX1; TP53 Regulates Transcription of Genes Involved in G2 Cell Cycle Arrest; PPARA activates gene expression; Transcriptional regulation of white adipocyte differentiation; Activation of gene expression by SREBF (SREBP); BMAL1:CLOCK,NPAS…	15	High	1
FALSE	High	Master Protein	P23368	NAD-dependent malic enzyme, mitochondrial OS=Homo sapiens (Human) OX=9606 GN=ME2 PE=1 SV=1	0	11.148	6	3	3	3	3	584	65.4	7.61	160	3	other metabolic processes;other biological processes	mitochondrion;other cell component	other molecular function	Pf00390, Pf03949	4200	ENSG00000082212	ME2	B2R8J2; hsa:4200; P23368; Q9BWL6; Q9BYG1; Q9H4B2	TCA cycle in senescence	Citric acid cycle (TCA cycle)	2	High	1
FALSE	High	Master Protein	P04839	Cytochrome b-245 heavy chain OS=Homo sapiens (Human) OX=9606 GN=CYBB PE=1 SV=2	0	8.871	8	5	5	5	5	570	65.3	8.63	38	5	other metabolic processes;stress response;transport;signal transduction;other biological processes	plasma membrane;other membranes;ER/Golgi;nucleus;other cell component	transporter activity;other molecular function	Pf01794, Pf08022, Pf08030	1536	ENSG00000165168	CYBB	A8K138; hsa:1536; P04839; Q2PP16	Alzheimer's disease and miRNA effects; VEGFA-VEGFR2 signaling pathway; Microglia pathogen phagocytosis pathway; Oxidative stress response; Ferroptosis; Alzheimer's disease; Type II interferon signaling	Neutrophil degranulation; RAC1 GTPase cycle; RAC2 GTPase cycle; RAC3 GTPase cycle; Detoxification of Reactive Oxygen Species; VEGFA-VEGFR2 Pathway; ROS and RNS production in phagocytes; Cross-presentation of particulate exogenous antigens (phagosomes); RHO GTPases Activate NADPH Oxidases	16	High	1
FALSE	High	Master Protein	Q9BY44	Eukaryotic translation initiation factor 2A OS=Homo sapiens (Human) OX=9606 GN=EIF2A PE=1 SV=3	0	7.874	7	3	3	3	3	585	64.9	8.87	62	3	cell organization and biogenesis;protein metabolism;other metabolic processes;stress response;signal transduction;other biological processes	cytosol;translational apparatus;other cell component	translation activity;nucleic acid binding activity	Pf08662	83939	ENSG00000144895	EIF2A	A8MPS6; B4DF96; B4DQ14; D3DNI9; hsa:83939; Q5QTR2; Q7Z4E9; Q8NFM1; Q96EW9; Q96K81; Q9BY44	Photodynamic therapy-induced unfolded protein response; VEGFA-VEGFR2 signaling pathway; 7q11.23 copy number variation syndrome		3	High	1
FALSE	High	Master Protein	P08243	Asparagine synthetase [glutamine-hydrolyzing] OS=Homo sapiens (Human) OX=9606 GN=ASNS PE=1 SV=4	0	3.99	3	2	2	2	2	561	64.3	6.86	23	2	other metabolic processes;stress response;other biological processes	cytosol	other molecular function	Pf00733, Pf13537	440	ENSG00000070669	ASNS	A4D1I8; B4DXZ1; B7ZAA9; D6W5R3; E9PCI3; E9PCX6; hsa:440; P08184; P08243; Q15666; Q549T9; Q96HD0	Photodynamic therapy-induced unfolded protein response; Amino acid metabolism	Aspartate and asparagine metabolism; Response of EIF2AK1 (HRI) to heme deficiency; ATF4 activates genes in response to endoplasmic reticulum stress; Response of EIF2AK4 (GCN2) to amino acid deficiency	6	High	1
FALSE	High	Master Protein	P14866	Heterogeneous nuclear ribonucleoprotein L OS=Homo sapiens (Human) OX=9606 GN=HNRNPL PE=1 SV=2	0	48.426	28	11	16	19	11	589	64.1	8.22	376	11	RNA metabolism OR transcription;other metabolic processes;other biological processes	nucleus;other cell component	nucleic acid binding activity	Pf00076, Pf11835, Pf13893	3191	ENSG00000104824; ENSG00000282947	HNRNPL	A6ND69; A6NIT8; hsa:3191; P14866; Q9H3P3	mRNA processing	mRNA Splicing - Major Pathway; Processing of Capped Intron-Containing Pre-mRNA	3	High	1
FALSE	Medium	Master Protein	Q6NUJ5	PWWP domain-containing protein 2B OS=Homo sapiens (Human) OX=9606 GN=PWWP2B PE=1 SV=3	0.027	1.065	2	1	1	1	1	590	63.9	8.21	0	1	other biological processes	nucleus	other molecular function	Pf00855	170394	ENSG00000171813	PWWP2B	A6NM90; B5MDQ1; H9KV61; hsa:170394; Q5SZI0; Q6NUJ5; Q6ZQX5; Q96F43			0	High	1
FALSE	High	Master Protein	Q86UE4	Protein LYRIC OS=Homo sapiens (Human) OX=9606 GN=MTDH PE=1 SV=2	0.004	2.243	2	1	1	1	1	582	63.8	9.32	46	1	signal transduction;other biological processes	plasma membrane;other membranes;ER/Golgi;nucleus;other cell component	nucleic acid binding activity;other molecular function	Pf15686	92140	ENSG00000147649	MTDH	hsa:92140; Q05DH2; Q52QU9; Q6PK07; Q86UE4; Q8TCX3	Gastric cancer network 2; ncRNAs involved in Wnt signaling in hepatocellular carcinoma; CCL18 signaling pathway		3	High	1
FALSE	High	Master Protein	P13647	SWISS-PROT:P13647 Tax_Id=9606 Gene_Symbol=KRT5 Keratin, type II cytoskeletal 5	0	64.259	29	22	23	25	13	590	62.3	7.74	505	22	cell organization and biogenesis;other biological processes	cytosol;cytoskeleton;other cell component	cytoskeletal activity;other molecular function	Pf00038, Pf16208	3852	ENSG00000186081	KRT5	hsa:3852; P13647; Q6PI71; Q6UBJ0; Q8TA91		Formation of the cornified envelope; Type I hemidesmosome assembly	3	High	1
FALSE	High	Master Protein	Q9Y5A9	YTH domain-containing family protein 2 OS=Homo sapiens (Human) OX=9606 GN=YTHDF2 PE=1 SV=2	0.005	2.022	2	1	1	1	1	579	62.3	8.79	36	1	cell cycle OR cell proliferation;cell organization and biogenesis;RNA metabolism OR transcription;other metabolic processes;stress response;developmental processes;other biological processes	cytosol;cytoskeleton;nucleus;other cell component	nucleic acid binding activity	Pf04146	51441	ENSG00000198492	YTHDF2	A6NKG4; A8K966; B4E1G7; D3DPM8; hsa:51441; Q5VSZ9; Q8TDH0; Q9BUJ5; Q9Y5A9			0	High	1
FALSE	High	Master Protein	Q9HA77	Probable cysteine--tRNA ligase, mitochondrial OS=Homo sapiens (Human) OX=9606 GN=CARS2 PE=1 SV=1	0.003	2.589	3	1	1	1	1	564	62.2	8.34	22	1	protein metabolism;RNA metabolism OR transcription;other metabolic processes	mitochondrion;other cell component	other molecular function	Pf01406	79587	ENSG00000134905	CARS2	hsa:79587; Q8NI84; Q96IV4; Q9HA77		Mitochondrial tRNA aminoacylation	1	High	1
FALSE	High	Master Protein	P35527	SWISS-PROT:P35527 Tax_Id=9606 Gene_Symbol=KRT9 Keratin, type I cytoskeletal 9	0	77.952	35	17	25	30	17	623	62.1	5.3	937	17											0	High	1
FALSE	High	Master Protein	Q12912	Lymphoid-restricted membrane protein OS=Homo sapiens (Human) OX=9606 GN=LRMP PE=1 SV=3	0	3.632	5	2	2	2	2	555	62.1	5.85	27	2	cell organization and biogenesis;transport;other biological processes	plasma membrane;other membranes;cytoskeleton;ER/Golgi;nucleus;other cytoplasmic organelle;other cell component	cytoskeletal activity	Pf05781	4033	ENSG00000118308	IRAG2	A0AVM2; B4E077; hsa:4033; Q12912; Q8N301		Neutrophil degranulation	1	High	1
FALSE	High	Master Protein	Q92804	TATA-binding protein-associated factor 2N OS=Homo sapiens (Human) OX=9606 GN=TAF15 PE=1 SV=1	0	55.493	15	9	18	22	7	592	61.8	8.02	410	9	RNA metabolism OR transcription;other metabolic processes;other biological processes	nucleus;other cell component	nucleic acid binding activity;other molecular function	Pf00076, Pf00641	8148	ENSG00000270647; ENSG00000276833	TAF15	B2R837; hsa:8148; Q86X94; Q92751; Q92804		Regulation of TP53 Activity through Phosphorylation; RNA Polymerase II Pre-transcription Events; HIV Transcription Initiation; RNA Polymerase II HIV Promoter Escape; RNA Polymerase II Promoter Escape; RNA Polymerase II Transcription Pre-Initiation And Promoter Opening; RNA Polymerase II Transcription Initiation	9	High	1
FALSE	High	Master Protein	Q7Z794	SWISS-PROT:Q7Z794 Tax_Id=9606 Gene_Symbol=KRT77 Keratin 77	0	17.886	7	5	7	7	1	578	61.8	5.85	232	5	other biological processes	cytosol;cytoskeleton		Pf00038, Pf16208	374454		KRT77	hsa:374454; Q0IIN1			0	High	1
FALSE	High	Master Protein	Q96I24	Far upstream element-binding protein 3 OS=Homo sapiens (Human) OX=9606 GN=FUBP3 PE=1 SV=2	0	29.108	20	10	10	11	9	572	61.6	8.38	206	10	RNA metabolism OR transcription;other metabolic processes;other biological processes	nucleus;other cell component	nucleic acid binding activity	Pf00013	8939	ENSG00000107164	FUBP3	A3KFK8; A3KFL0; hsa:8939; Q92946; Q96I24; Q9BVB6			0	High	1	Acetyl [N-Term]
FALSE	High	Master Protein	P00367	Glutamate dehydrogenase 1, mitochondrial OS=Homo sapiens (Human) OX=9606 GN=GLUD1 PE=1 SV=2	0	14.805	9	4	5	5	4	558	61.4	7.8	128	4	other metabolic processes;other biological processes	mitochondrion;ER/Golgi;other cell component	other molecular function	Pf00208, Pf02812	2746	ENSG00000148672	GLUD1	B3KV55; B4DGN5; hsa:2746; P00367; Q5TBU3	VEGFA-VEGFR2 signaling pathway; Amino acid metabolism; Metabolic reprogramming in colon cancer; 22q11.2 copy number variation syndrome; Amino acid metabolism pathway excerpt: histidine catabolism extension	Transcriptional activation of mitochondrial biogenesis; Glutamate and glutamine metabolism	7	High	1
FALSE	High	Master Protein	Q6IFZ6	SWISS-PROT:Q6IFZ6 Tax_Id=10090 Gene_Symbol=Krt77 Keratin, type II cytoskeletal 1b	0	26.373	8	6	9	10	1	572	61.3	8.02	298	6		plasma membrane;cytoskeleton		Pf00038, Pf16208	406220	ENSMUSG00000067594	Krt77	mmu:406220; Q6IFZ6		Formation of the cornified envelope	2	High	1
FALSE	High	Master Protein	P10809	60 kDa heat shock protein, mitochondrial OS=Homo sapiens (Human) OX=9606 GN=HSPD1 PE=1 SV=2	0	46.625	24	15	16	17	15	573	61	5.87	437	15	cell cycle OR cell proliferation;cell organization and biogenesis;protein metabolism;DNA metabolism;other metabolic processes;stress response;transport;developmental processes;signal transduction;other biological processes	non-structural extracellular;plasma membrane;other membranes;cytosol;cytoskeleton;mitochondrion;other cytoplasmic organelle;other cell component	nucleic acid binding activity;other molecular function	Pf00118	3329	ENSG00000144381	HSPD1	B2R5M6; B7Z712; hsa:3329; P10809; Q38L19; Q9UCR6	Apoptosis-related network due to altered Notch3 in ovarian cancer; Sudden infant death syndrome (SIDS) susceptibility pathways	Mitochondrial protein import; TFAP2A acts as a transcriptional repressor during retinoic acid induced cell differentiation	4	High	1
FALSE	High	Master Protein	Q9H857	5'-nucleotidase domain-containing protein 2 OS=Homo sapiens (Human) OX=9606 GN=NT5DC2 PE=1 SV=1	0.003	2.589	2	1	1	1	1	520	60.7	6.77	52	1			other molecular function	Pf05761	64943	ENSG00000168268	NT5DC2	C9JTZ6; E9PAL9; hsa:64943; O95888; Q96C80; Q9H857; Q9H9Z8			0	High	1
FALSE	High	Master Protein	P04259	SWISS-PROT:P04259 Tax_Id=9606 Gene_Symbol=KRT6B Keratin, type II cytoskeletal 6B	0	71.237	30	23	24	28	3	564	60	8	562	23											0	High	1
FALSE	High	Master Protein	P02538	SWISS-PROT:P02538 Tax_Id=9606 Gene_Symbol=KRT6A Keratin, type II cytoskeletal 6A	0	71.078	32	23	24	28	3	564	60	8	550	23	cell organization and biogenesis;stress response;other biological processes	cytosol;cytoskeleton	cytoskeletal activity	Pf00038, Pf16208	3853	ENSG00000205420	KRT6A	A4QPC1; hsa:3853; P02538; P48667; Q08AR4; Q6NT67; Q96CL4	Ectoderm differentiation; Ectoderm differentiation	Formation of the cornified envelope	4	High	1
FALSE	Medium	Master Protein	Q9BVK2	Probable dolichyl pyrophosphate Glc1Man9GlcNAc2 alpha-1,3-glucosyltransferase OS=Homo sapiens (Human) OX=9606 GN=ALG8 PE=1 SV=2	0.029	0.997	2	1	1	1	1	526	60	9.14	0	1	protein metabolism;other metabolic processes	other membranes;ER/Golgi	other molecular function	Pf03155	79053	ENSG00000159063	ALG8	A6NDW6; hsa:79053; O60860; Q9BVK2		Biosynthesis of the N-glycan precursor (dolichol lipid-linked oligosaccharide, LLO) and transfer to a nascent protein; Defective ALG8 causes CDG-1h	2	High	1
FALSE	High	Master Protein	P25705	ATP synthase subunit alpha, mitochondrial OS=Homo sapiens (Human) OX=9606 GN=ATP5F1A PE=1 SV=1	0	46.843	27	14	15	15	14	553	59.7	9.13	476	14	other metabolic processes;transport;other biological processes	plasma membrane;other membranes;mitochondrion;nucleus;other cell component	signal transduction activity or receptor binding;transporter activity;other molecular function	Pf00006, Pf00306, Pf02874	498	ENSG00000152234	ATP5F1A	A8K092; B4DY56; hsa:498; K7ENP3; P25705; Q53XX6; Q8IXV2; Q96FB4; Q96HW2; Q96IR6; Q9BTV8	Electron transport chain: OXPHOS system in mitochondria; 7q11.23 copy number variation syndrome; Oxidative phosphorylation	Mitochondrial protein import; Cristae formation; Formation of ATP by chemiosmotic coupling	6	High	1
FALSE	High	Master Protein	P04040	Catalase OS=Homo sapiens (Human) OX=9606 GN=CAT PE=1 SV=3	0.006	1.908	2	1	1	1	1	527	59.7	7.39	0	1	protein metabolism;other metabolic processes;stress response;developmental processes;other biological processes	non-structural extracellular;plasma membrane;other membranes;cytosol;mitochondrion;ER/Golgi;other cytoplasmic organelle;other cell component	other molecular function	Pf00199, Pf06628	847	ENSG00000121691	CAT	A8K6C0; B2RCZ9; D3DR07; hsa:847; P04040; Q2M1U4; Q4VXX5; Q9BWT9; Q9UC85	Selenium micronutrient network; Folate metabolism; Amyotrophic lateral sclerosis (ALS); Oxidative stress response; Tryptophan metabolism; Male infertility; DNA damage response (only ATM dependent)	Neutrophil degranulation; Peroxisomal protein import; FOXO-mediated transcription of oxidative stress, metabolic and neuronal genes; Detoxification of Reactive Oxygen Species	11	High	1
FALSE	High	Master Protein	P13645	SWISS-PROT:P13645 Tax_Id=9606 Gene_Symbol=KRT10 Keratin, type I cytoskeletal 10	0	106.246	32	24	32	46	21	593	59.5	5.21	1186	24											0	High	1
FALSE	High	Master Protein	Q9NRG9	Aladin OS=Homo sapiens (Human) OX=9606 GN=AAAS PE=1 SV=1	0.004	2.112	2	1	1	1	1	546	59.5	7.5	37	1	cell cycle OR cell proliferation;cell organization and biogenesis;transport;other biological processes	other membranes;cytosol;cytoskeleton;nucleus		Pf00400	8086	ENSG00000094914	AAAS	hsa:8086; Q5JB47; Q9NRG9; Q9NWI6; Q9UG19		HCMV Early Events; Transport of Mature mRNA derived from an Intron-Containing Transcript; Rev-mediated nuclear export of HIV RNA; NEP/NS2 Interacts with the Cellular Export Machinery; Transcriptional regulation by small RNAs; SUMOylation of DNA damage response and repair proteins; HCMV Late Events; SARS-CoV-2 activates/modulates innate and adaptive immune responses; RHOA GTPase cycle; Nuclear Por…	29	High	1
FALSE	Medium	Master Protein	Q9UKS7	Zinc finger protein Helios OS=Homo sapiens (Human) OX=9606 GN=IKZF2 PE=1 SV=2	0.027	1.034	2	1	1	1	1	526	59.5	6.77	0	1	other biological processes	nucleus	nucleic acid binding activity;other molecular function	Pf00096	22807	ENSG00000030419	IKZF2	hsa:22807; Q53YJ5; Q6PQC5; Q6PQC6; Q6PQC7; Q6PQC8; Q6PQD0; Q6PQD1; Q8N6S1; Q9UKS7			0	High	1
FALSE	Medium	Master Protein	P22307	Non-specific lipid-transfer protein OS=Homo sapiens (Human) OX=9606 GN=SCP2 PE=1 SV=2	0.014	1.405	1	1	1	1	1	547	59	6.89	34	1	cell organization and biogenesis;other metabolic processes;transport;other biological processes	cytosol;mitochondrion;ER/Golgi;nucleus;other cytoplasmic organelle;other cell component	signal transduction activity or receptor binding;transporter activity;other molecular function	Pf00108, Pf02036, Pf02803	6342	ENSG00000116171	SCP2	A6NM69; B4DGJ9; B4DHP6; C9JC79; D3DQ37; E1B6W5; F2Z3J1; hsa:6342; P22307; Q15432; Q16622; Q5VVZ1; Q6NXF4; Q99430	PPAR-alpha pathway; Nuclear receptors meta-pathway; Mitochondrial long chain fatty acid beta-oxidation; PPAR signaling pathway; Neurodegeneration with brain iron accumulation (NBIA) subtypes pathway; Disorders of bile acid synthesis and biliary transport; DNA damage response (only ATM dependent)	TYSND1 cleaves peroxisomal proteins; alpha-linolenic acid (ALA) metabolism	10	High	1
FALSE	High	Master Protein	Q6NXH9	TREMBL:Q6NXH9 Tax_Id=10090 Gene_Symbol=Krt73 Keratin 73	0	13.636	5	4	6	6	1	539	58.9	8.09	193	4		cytoskeleton		Pf00038, Pf16208	223915	ENSMUSG00000063661	Krt73	mmu:223915; Q6NXH9		Formation of the cornified envelope	2	High	1
FALSE	High	Master Protein	P14618	Pyruvate kinase PKM OS=Homo sapiens (Human) OX=9606 GN=PKM PE=1 SV=4	0	8.269	7	4	4	4	4	531	57.9	7.84	99	4	other metabolic processes;other biological processes	non-structural extracellular;cytosol;ER/Golgi;nucleus;other cell component	nucleic acid binding activity;kinase activity;other molecular function	Pf00224, Pf02887	5315	ENSG00000067225	PKM	A6NFK3; B2R5N8; B3KRY0; B4DFX8; B4DUU6; hsa:5315; P14618; P14786; Q53GK4; Q96E76; Q9BWB5; Q9UCV6; Q9UPF2	Photodynamic therapy-induced HIF-1 survival signaling; Amino acid metabolism; Clear cell renal cell carcinoma pathways; Metabolic reprogramming in colon cancer; Aerobic glycolysis; Glycolysis in senescence; Glucose metabolism in triple-negative breast cancer cells; Glycolysis and gluconeogenesis	Neutrophil degranulation	9	High	1
FALSE	High	Master Protein	P49257	Protein ERGIC-53 OS=Homo sapiens (Human) OX=9606 GN=LMAN1 PE=1 SV=2	0	4.701	4	2	2	2	2	510	57.5	6.77	59	2	cell organization and biogenesis;stress response;transport;other biological processes	other membranes;cytoskeleton;ER/Golgi;other cell component	other molecular function	Pf03388	3998	ENSG00000074695	LMAN1	hsa:3998; P49257; Q12895; Q8N5I7; Q9UQG1; Q9UQG2; Q9UQG3; Q9UQG4; Q9UQG5; Q9UQG6; Q9UQG7; Q9UQG8; Q9UQG9; Q9UQH0; Q9UQH1; Q9UQH2	VEGFA-VEGFR2 signaling pathway; Complement and coagulation cascades	COPII-mediated vesicle transport; Cargo concentration in the ER; RHOC GTPase cycle; RHOA GTPase cycle; RHOG GTPase cycle; RAC2 GTPase cycle; RAC3 GTPase cycle; RHOD GTPase cycle; Transport to the Golgi and subsequent modification	11	High	1
FALSE	High	Master Protein	P26599	Polypyrimidine tract-binding protein 1 OS=Homo sapiens (Human) OX=9606 GN=PTBP1 PE=1 SV=1	0	26.77	16	8	10	12	8	531	57.2	9.17	278	8	RNA metabolism OR transcription;other metabolic processes;other biological processes	nucleus	nucleic acid binding activity	Pf00076, Pf13893	5725	ENSG00000011304	PTBP1	hsa:5725; P26599; Q9BUQ0	mir-124 predicted interactions with cell cycle and differentiation ; mRNA processing	mRNA Splicing - Major Pathway; Processing of Capped Intron-Containing Pre-mRNA; FGFR2 alternative splicing	5	High	1	Acetyl [N-Term]
FALSE	Medium	Master Protein	P07237	Protein disulfide-isomerase OS=Homo sapiens (Human) OX=9606 GN=P4HB PE=1 SV=3	0.027	1.072	2	1	1	1	1	508	57.1	4.87	0	1	protein metabolism;other metabolic processes;stress response;signal transduction;other biological processes	non-structural extracellular;plasma membrane;other membranes;cytosol;cytoskeleton;ER/Golgi;other cell component	signal transduction activity or receptor binding;cytoskeletal activity;other molecular function	Pf00085, Pf13848	5034	ENSG00000185624	P4HB	B2RDQ2; hsa:5034; P07237; P30037; P32079; Q15205; Q6LDE5	VEGFA-VEGFR2 signaling pathway; Type I collagen synthesis in the context of osteogenesis imperfecta	Interleukin-12 signaling; Interleukin-23 signaling; Regulation of Insulin-like Growth Factor (IGF) transport and uptake by Insulin-like Growth Factor Binding Proteins (IGFBPs); Post-translational protein phosphorylation; Detoxification of Reactive Oxygen Species; Hedgehog ligand biogenesis; Collagen biosynthesis and modifying enzymes; Chylomicron assembly; VLDL assembly; LDL remodeling	12	High	1
FALSE	Medium	Master Protein	P00395	Cytochrome c oxidase subunit 1 OS=Homo sapiens (Human) OX=9606 GN=MT-CO1 PE=1 SV=1	0.017	1.311	2	1	1	1	1	513	57	6.7	0	1	other metabolic processes;stress response;transport;developmental processes;other biological processes	other membranes;mitochondrion	transporter activity;other molecular function	Pf00115	4512	ENSG00000198804	MT-CO1	hsa:4512; P00395; Q34770	Electron transport chain: OXPHOS system in mitochondria; Effects of nitric oxide; Quercetin and Nf-kB / AP-1 induced apoptosis; Nonalcoholic fatty liver disease; Neuroinflammation; Mitochondrial complex IV assembly	Respiratory electron transport; TP53 Regulates Metabolic Genes; Cytoprotection by HMOX1	9	High	1
FALSE	High	Master Protein	Q7RTT2	TREMBL:Q7RTT2 Tax_Id=9606 Gene_Symbol=KRT78 Keratin-78	0	4.629	4	2	2	2	1	521	56.9	6.02	31	2											0	High	1
FALSE	High	Master Protein	P30101	Protein disulfide-isomerase A3 OS=Homo sapiens (Human) OX=9606 GN=PDIA3 PE=1 SV=4	0	38.285	31	15	15	15	15	505	56.7	6.35	358	15	cell organization and biogenesis;stress response;other biological processes	non-structural extracellular;other membranes;ER/Golgi;other cytoplasmic organelle;other cell component	other molecular function	Pf00085, Pf13848	2923	ENSG00000167004	PDIA3	hsa:2923; P30101; Q13453; Q14255; Q8IYF8; Q9UMU7	Prion disease pathway	Antigen Presentation: Folding, assembly and peptide loading of class I MHC; ER-Phagosome pathway; Calnexin/calreticulin cycle	4	High	1
FALSE	High	Master Protein	Q8N6H7	ADP-ribosylation factor GTPase-activating protein 2 OS=Homo sapiens (Human) OX=9606 GN=ARFGAP2 PE=1 SV=1	0.004	2.307	2	1	1	1	1	521	56.7	7.99	36	1	cell organization and biogenesis;transport	plasma membrane;other membranes;cytosol;ER/Golgi	enzyme regulator activity;other molecular function	Pf01412	84364	ENSG00000149182	ARFGAP2	B4DX29; B7Z9M7; D3DQQ9; hsa:84364; Q3LIF2; Q8N3I1; Q8N6H7; Q96SX7	IL-18 signaling pathway	COPI-dependent Golgi-to-ER retrograde traffic; COPI-mediated anterograde transport; CDC42 GTPase cycle	4	High	1
FALSE	High	Master Protein	P54868	Hydroxymethylglutaryl-CoA synthase, mitochondrial OS=Homo sapiens (Human) OX=9606 GN=HMGCS2 PE=1 SV=1	0	6.021	8	3	3	3	3	508	56.6	8.16	69	3	other metabolic processes;stress response;developmental processes;other biological processes	mitochondrion	other molecular function	Pf01154, Pf08540	3158	ENSG00000134240	HMGCS2	B7Z8R3; D3Y5K6; hsa:3158; P54868; Q5SZU2; Q6IBF4	Ketone bodies synthesis and degradation; Amino acid metabolism; PPAR signaling pathway; Cholesterol metabolism with Bloch and Kandutsch-Russell pathways	PPARA activates gene expression; Synthesis of Ketone Bodies	6	High	1
FALSE	High	Master Protein	Q9NSB4	SWISS-PROT:Q9NSB4 Keratin, type II cuticular Hb2 (Hair keratin, type II Hb2) - Homo sapiens (Human).	0	2.864	2	1	1	1	1	513	56.6	6.74	36	1											0	High	1
FALSE	High	Master Protein	P06576	ATP synthase subunit beta, mitochondrial OS=Homo sapiens (Human) OX=9606 GN=ATP5F1B PE=1 SV=3	0	38.232	34	12	12	12	12	529	56.5	5.4	340	12	other metabolic processes;transport;developmental processes;other biological processes	plasma membrane;other membranes;mitochondrion;other cell component	signal transduction activity or receptor binding;transporter activity;other molecular function	Pf00006, Pf02874	506	ENSG00000110955	ATP5F1B	A8K4X0; hsa:506; P06576; Q14283	Electron transport chain: OXPHOS system in mitochondria; 7q11.23 copy number variation syndrome; Oxidative phosphorylation	Mitochondrial protein import; Transcriptional activation of mitochondrial biogenesis; Cristae formation; Formation of ATP by chemiosmotic coupling	7	High	1
FALSE	Medium	Master Protein	Q8N2W9	E3 SUMO-protein ligase PIAS4 OS=Homo sapiens (Human) OX=9606 GN=PIAS4 PE=1 SV=1	0.027	1.019	1	1	1	1	1	510	56.5	6.14	0	1	cell-cell signaling;protein metabolism;DNA metabolism;other metabolic processes;stress response;developmental processes;signal transduction;other biological processes	nucleus;other cell component	nucleic acid binding activity;other molecular function	Pf02891, Pf14324	51588	ENSG00000105229	PIAS4	hsa:51588; O75926; Q8N2W9; Q96G19; Q9UN16	Androgen receptor signaling pathway	SUMOylation of DNA damage response and repair proteins; Recruitment and ATM-mediated phosphorylation of repair and signaling proteins at DNA double strand breaks; Processing of DNA double-strand break ends; G2/M DNA damage checkpoint; Nonhomologous End-Joining (NHEJ); SUMOylation of transcription cofactors; SUMOylation of DNA replication proteins; SUMOylation of intracellular receptors; SUMOylati…	14	High	1
FALSE	High	Master Protein	P47895	Aldehyde dehydrogenase family 1 member A3 OS=Homo sapiens (Human) OX=9606 GN=ALDH1A3 PE=1 SV=2	0.004	2.499	2	1	1	1	1	512	56.1	7.25	53	1	cell organization and biogenesis;other metabolic processes;developmental processes;other biological processes	cytosol;other cell component	other molecular function	Pf00171	220	ENSG00000184254	ALDH1A3	hsa:220; P47895; Q6NT64	Ethanol effects on histone modifications; Vitamin A and carotenoid metabolism	RA biosynthesis pathway	3	High	1
FALSE	High	Master Protein	P34897	Serine hydroxymethyltransferase, mitochondrial OS=Homo sapiens (Human) OX=9606 GN=SHMT2 PE=1 SV=3	0	23.914	22	12	12	12	12	504	56	8.53	228	12	cell organization and biogenesis;protein metabolism;other metabolic processes;stress response;other biological processes	other membranes;cytosol;cytoskeleton;mitochondrion;nucleus;other cell component	nucleic acid binding activity;other molecular function	Pf00464	6472	ENSG00000182199	SHMT2	B7Z9F1; E7EQ19; E7EU43; hsa:6472; O00740; P34897; Q8N1A5	Glycine metabolism; Vitamin B12 metabolism; Folate metabolism; One-carbon metabolism; Trans-sulfuration and one-carbon metabolism; One-carbon metabolism and related pathways; Clear cell renal cell carcinoma pathways; Metabolic reprogramming in colon cancer; Neuroinflammation and glutamatergic signaling	Metabolism of folate and pterines; RHOG GTPase cycle	11	High	1
FALSE	High	Master Protein	Q9P258	Protein RCC2 OS=Homo sapiens (Human) OX=9606 GN=RCC2 PE=1 SV=2	0	5.966	6	3	3	3	3	522	56	8.78	76	3	cell adhesion;cell cycle OR cell proliferation;cell organization and biogenesis;signal transduction;other biological processes	plasma membrane;other membranes;cytosol;cytoskeleton;nucleus;other cytoplasmic organelle;other cell component	enzyme regulator activity;cytoskeletal activity;other molecular function	Pf00415	55920	ENSG00000179051; ENSG00000281540	RCC2	hsa:55920; Q8IVL9; Q9BSN6; Q9NPV8; Q9P258		Separation of Sister Chromatids; Resolution of Sister Chromatid Cohesion; RHO GTPases Activate Formins; EML4 and NUDC in mitotic spindle formation; Amplification of signal from unattached kinetochores via a MAD2 inhibitory signal	6	High	1
FALSE	High	Master Protein	P48651	Phosphatidylserine synthase 1 OS=Homo sapiens (Human) OX=9606 GN=PTDSS1 PE=1 SV=1	0.009	1.787	2	1	1	1	1	473	55.5	8.43	17	1	other metabolic processes	other membranes;ER/Golgi	other molecular function	Pf03034	9791	ENSG00000156471	PTDSS1	B4DE85; E5RFC5; hsa:9791; P48651; Q9BUQ5	Kennedy pathway from sphingolipids; Glycerolipids and glycerophospholipids	Synthesis of PS	3	High	1
FALSE	High	Master Protein	Q8NCA5	Protein FAM98A OS=Homo sapiens (Human) OX=9606 GN=FAM98A PE=1 SV=2	0	6.362	9	3	3	3	3	518	55.2	8.95	45	3	protein metabolism;other metabolic processes;other biological processes	other cell component	other molecular function	Pf10239	25940	ENSG00000119812	FAM98A	B2RNA2; hsa:25940; Q8NCA5; Q9Y3Y6			0	High	1
FALSE	High	Master Protein	P22732	Solute carrier family 2, facilitated glucose transporter member 5 OS=Homo sapiens (Human) OX=9606 GN=SLC2A5 PE=1 SV=1	0	3.3	2	1	1	1	1	501	54.9	6.04	29	1	other metabolic processes;transport;other biological processes	plasma membrane;other membranes	transporter activity;other molecular function	Pf00083	6518	ENSG00000142583	SLC2A5	hsa:6518; P22732; Q14770; Q5T977; Q8IVB3	Nuclear receptors meta-pathway; NRF2 pathway; Glycolysis and gluconeogenesis	Neutrophil degranulation; Intestinal hexose absorption	5	High	1
FALSE	High	Master Protein	O76021	Ribosomal L1 domain-containing protein 1 OS=Homo sapiens (Human) OX=9606 GN=RSL1D1 PE=1 SV=3	0.008	1.751	2	1	1	1	1	490	54.9	10.13	21	1	RNA metabolism OR transcription;other metabolic processes;other biological processes	nucleus;other cell component	nucleic acid binding activity	Pf00687	26156	ENSG00000171490	RSL1D1	B4DJ58; D3DUG7; hsa:26156; O76021; Q2M1T7; Q6PL22; Q8IWS7; Q8WUZ1; Q9HDA9; Q9Y3Z9			0	High	1
FALSE	High	Master Protein	Q9UBM7	7-dehydrocholesterol reductase OS=Homo sapiens (Human) OX=9606 GN=DHCR7 PE=1 SV=1	0.009	1.663	2	1	1	1	1	475	54.5	8.7	17	1	other metabolic processes;other biological processes	other membranes;ER/Golgi;nucleus	other molecular function	Pf01222	1717	ENSG00000172893	DHCR7	B2R6Z2; hsa:1717; O60492; O60717; Q9UBM7	Vitamin D metabolism; Cholesterol biosynthesis pathway; Cholesterol metabolism with Bloch and Kandutsch-Russell pathways; Cholesterol biosynthesis with skeletal dysplasias; Cholesterol synthesis disorders	Activation of gene expression by SREBF (SREBP); Cholesterol biosynthesis via desmosterol; Cholesterol biosynthesis via lathosterol	8	High	1
FALSE	High	Master Protein	Q15233	Non-POU domain-containing octamer-binding protein OS=Homo sapiens (Human) OX=9606 GN=NONO PE=1 SV=4	0	11.148	10	5	5	5	4	471	54.2	8.95	74	5	DNA metabolism;RNA metabolism OR transcription;other metabolic processes;stress response;other biological processes	nucleus;other cell component	nucleic acid binding activity;other molecular function	Pf00076, Pf08075	4841	ENSG00000147140	NONO	B7Z4C2; D3DVV4; F5GYZ3; hsa:4841; O00201; P30807; Q12786; Q15233; Q9BQC5	mRNA processing		1	High	1
FALSE	High	Master Protein	P78385	SWISS-PROT:P78385 Keratin, type II cuticular Hb3 (Hair keratin, type II Hb3) - Homo sapiens (Human).	0	7.58	5	3	3	3	2	493	54.2	5.4	53	3											0	High	1
FALSE	High	Master Protein	Q15043	Metal cation symporter ZIP14 OS=Homo sapiens (Human) OX=9606 GN=SLC39A14 PE=1 SV=3	0.004	2.309	3	1	1	1	1	492	54.2	5.33	39	1	other metabolic processes;transport;developmental processes;signal transduction;other biological processes	plasma membrane;other membranes;other cytoplasmic organelle	transporter activity	Pf02535	23516	ENSG00000104635	SLC39A14	A6NH98; B4DIW3; B6EU88; D3DSR4; hsa:23516; Q15043; Q6ZME8; Q96BB3	Nuclear receptors meta-pathway; NRF2 pathway; Zinc homeostasis; Ferroptosis	Zinc influx into cells by the SLC39 gene family	5	High	1
FALSE	High	Master Protein	P09622	Dihydrolipoyl dehydrogenase, mitochondrial OS=Homo sapiens (Human) OX=9606 GN=DLD PE=1 SV=2	0.004	2.453	2	1	1	1	1	509	54.1	7.85	35	1	protein metabolism;other metabolic processes;developmental processes;other biological processes	cytoskeleton;mitochondrion;nucleus;other cytoplasmic organelle;other cell component	other molecular function	Pf02852, Pf07992	1738	ENSG00000091140	DLD	B2R5X0; B4DHG0; B4DT69; hsa:1738; P09622; Q14131; Q14167; Q59EV8; Q8WTS4	Fatty acid beta-oxidation; TCA cycle and deficiency of pyruvate dehydrogenase complex (PDHc); Amino acid metabolism; 7q11.23 copy number variation syndrome; Neuroinflammation and glutamatergic signaling; Glycolysis and gluconeogenesis; TCA cycle (aka Krebs or citric acid cycle)	Citric acid cycle (TCA cycle); Lysine catabolism; Regulation of pyruvate dehydrogenase (PDH) complex; Signaling by Retinoic Acid; Branched-chain amino acid catabolism; Glycine degradation	15	High	1
FALSE	High	Master Protein	P11166	Solute carrier family 2, facilitated glucose transporter member 1 OS=Homo sapiens (Human) OX=9606 GN=SLC2A1 PE=1 SV=2	0	2.954	2	1	1	1	1	492	54	8.72	58	1	cell organization and biogenesis;other metabolic processes;stress response;transport;developmental processes;other biological processes	plasma membrane;other membranes;cytosol;cytoskeleton;ER/Golgi;nucleus;other cell component	transporter activity;other molecular function	Pf00083	6513	ENSG00000117394	SLC2A1	A8K9S6; B2R620; D3DPX0; hsa:6513; O75535; P11166; Q0P512; Q147X2	Cori cycle; HIF1A and PPARG regulation of glycolysis; Nuclear receptors meta-pathway; NRF2 pathway; Photodynamic therapy-induced HIF-1 survival signaling; Angiopoietin-like protein 8 regulatory pathway; Focal adhesion: PI3K-Akt-mTOR-signaling pathway; Clear cell renal cell carcinoma pathways; Type 2 papillary renal cell carcinoma; Metabolic reprogramming in colon cancer; Aerobic glycolysis; Insul…	Vitamin C (ascorbate) metabolism; Regulation of insulin secretion; Cellular hexose transport; Lactose synthesis; Defective SLC2A1 causes GLUT1 deficiency syndrome 1 (GLUT1DS1)	27	High	1
FALSE	High	Master Protein	P53985	Monocarboxylate transporter 1 OS=Homo sapiens (Human) OX=9606 GN=SLC16A1 PE=1 SV=3	0	2.968	4	1	1	1	1	500	53.9	8.66	19	1	cell cycle OR cell proliferation;cell organization and biogenesis;other metabolic processes;transport;other biological processes	plasma membrane;other membranes;cytoskeleton;other cell component	transporter activity;other molecular function	Pf07690	6566	ENSG00000155380; ENSG00000281917	SLC16A1	hsa:6566; P53985; Q49A45; Q5T8R6; Q9NSJ9	Photodynamic therapy-induced HIF-1 survival signaling; Fragile X syndrome; Glucose metabolism in triple-negative breast cancer cells	Pyruvate metabolism; Aspirin ADME; Basigin interactions; Proton-coupled monocarboxylate transport; Defective SLC16A1 causes symptomatic deficiency in lactate transport (SDLT)	8	High	1
FALSE	High	Master Protein	A6NEC2	Puromycin-sensitive aminopeptidase-like protein OS=Homo sapiens (Human) OX=9606 GN=NPEPPSL1 PE=2 SV=3	0	3.001	2	1	1	1	1	478	53.7	5.34	42	1	protein metabolism;other metabolic processes	other cell component	other molecular function	Pf01433, Pf17900			NPEPPSL1	A6NEC2; A8MZ60			0	High	1
FALSE	Medium	Master Protein	Q05519	Serine/arginine-rich splicing factor 11 OS=Homo sapiens (Human) OX=9606 GN=SRSF11 PE=1 SV=1	0.011	1.646	3	1	1	1	1	484	53.5	10.52	0	1	RNA metabolism OR transcription;other metabolic processes	nucleus	other molecular function	Pf00076	9295	ENSG00000116754	SRSF11	hsa:9295; Q05519; Q5T758; Q8IWE6		Transport of Mature mRNA derived from an Intron-Containing Transcript; mRNA 3'-end processing; RNA Polymerase II Transcription Termination; mRNA Splicing - Major Pathway	4	High	1
FALSE	High	Master Protein	P35637	RNA-binding protein FUS OS=Homo sapiens (Human) OX=9606 GN=FUS PE=1 SV=1	0	65.01	14	10	16	25	8	526	53.4	9.36	413	10	cell organization and biogenesis;RNA metabolism OR transcription;other metabolic processes;other biological processes	nucleus;other cell component	nucleic acid binding activity;other molecular function	Pf00076, Pf00641	2521	ENSG00000089280	FUS	hsa:2521; P35637; Q9H4A8	MECP2 and associated Rett syndrome; mRNA processing	mRNA Splicing - Major Pathway	3	High	1
FALSE	High	Master Protein	Q12849	G-rich sequence factor 1 OS=Homo sapiens (Human) OX=9606 GN=GRSF1 PE=1 SV=3	0	4.339	4	2	2	2	2	480	53.1	6.19	75	2	RNA metabolism OR transcription;other metabolic processes;developmental processes;other biological processes	mitochondrion;nucleus;other cell component	nucleic acid binding activity	Pf00076	2926	ENSG00000132463	GRSF1	B3KPW0; hsa:2926; Q12849; Q4W5S5; Q6ZST3; Q8IWD6; Q8NBD2	VEGFA-VEGFR2 signaling pathway	Viral mRNA Translation	2	High	1
FALSE	High	Master Protein	P42768	Wiskott-Aldrich syndrome protein OS=Homo sapiens (Human) OX=9606 GN=WAS PE=1 SV=4	0	11.993	11	4	4	4	4	502	52.9	6.64	118	4	cell organization and biogenesis;stress response;transport;signal transduction;other biological processes	plasma membrane;other membranes;cytosol;cytoskeleton;nucleus;other cell component	enzyme regulator activity;cytoskeletal activity;other molecular function	Pf00568, Pf00786, Pf02205	7454	ENSG00000015285	WAS	hsa:7454; P42768; Q9BU11; Q9UNJ9	Pathogenic Escherichia coli infection; Complement system; Chemokine signaling pathway; Regulation of actin cytoskeleton; G13 signaling pathway; T-cell receptor signaling pathway	Regulation of actin dynamics for phagocytic cup formation; FCGR3A-mediated phagocytosis; CDC42 GTPase cycle; RAC1 GTPase cycle; RHO GTPases Activate WASPs and WAVEs; Generation of second messenger molecules; RHOJ GTPase cycle	13	High	1
FALSE	High	Master Protein	P20073	Annexin A7 OS=Homo sapiens (Human) OX=9606 GN=ANXA7 PE=1 SV=3	0	3.792	3	2	2	2	2	488	52.7	5.68	27	2	other metabolic processes;other biological processes	other membranes;ER/Golgi;nucleus;other cell component	signal transduction activity or receptor binding;other molecular function	Pf00191	310	ENSG00000138279	ANXA7	hsa:310; P20073; Q5F2H3; Q5T0M6; Q5T0M7			0	High	1
FALSE	Medium	Master Protein	O95363	Phenylalanine--tRNA ligase, mitochondrial OS=Homo sapiens (Human) OX=9606 GN=FARS2 PE=1 SV=1	0.032	0.978	2	1	2	2	1	451	52.3	7.46	0	1	protein metabolism;RNA metabolism OR transcription;other metabolic processes	mitochondrion;other cell component	nucleic acid binding activity;other molecular function	Pf01409, Pf03147	10667	ENSG00000145982	FARS2	B2R664; hsa:10667; O95363; Q53F66; Q5TCS3; Q6FG29; Q9NPY7; Q9P062		Mitochondrial tRNA aminoacylation	1	High	1
FALSE	Medium	Master Protein	Q9BV35	Calcium-binding mitochondrial carrier protein SCaMC-3 OS=Homo sapiens (Human) OX=9606 GN=SLC25A23 PE=1 SV=2	0.042	0.907	2	1	1	1	1	468	52.3	7.33	0	1	transport;other biological processes	other membranes;mitochondrion	transporter activity;other molecular function	Pf00153, Pf13202, Pf13499	79085	ENSG00000125648	SLC25A23	B4DGB6; hsa:79085; Q4LBC2; Q705K3; Q86Y43; Q8N2N4; Q96NQ4; Q9BV35			0	High	1
FALSE	High	Master Protein	P60228	Eukaryotic translation initiation factor 3 subunit E OS=Homo sapiens (Human) OX=9606 GN=EIF3E PE=1 SV=1	0	8.87	12	4	4	4	4	445	52.2	6.04	77	4	cell organization and biogenesis;protein metabolism;RNA metabolism OR transcription;other metabolic processes;other biological processes	cytosol;translational apparatus;nucleus;other cell component	nucleic acid binding activity;other molecular function	Pf01399, Pf09440	3646	ENSG00000104408	EIF3E	hsa:3646; O43902; P60228; Q64058; Q64059; Q64252; Q6FG33; Q8WVK4	Translation factors; nsp1 from SARS-CoV-2 inhibits translation initiation in the host cell	L13a-mediated translational silencing of Ceruloplasmin expression; Translation initiation complex formation; Formation of a pool of free 40S subunits; Formation of the ternary complex, and subsequently, the 43S complex; Ribosomal scanning and start codon recognition; GTP hydrolysis and joining of the 60S ribosomal subunit	8	High	1
FALSE	High	Master Protein	P61619	Protein transport protein Sec61 subunit alpha isoform 1 OS=Homo sapiens (Human) OX=9606 GN=SEC61A1 PE=1 SV=2	0.004	2.343	2	1	1	1	1	476	52.2	8.06	45	1	cell organization and biogenesis;transport;developmental processes	other membranes;ER/Golgi	transporter activity;translation activity;other molecular function	Pf00344, Pf10559	29927	ENSG00000058262	SEC61A1	hsa:29927; P38378; P57726; P61619; Q5JPF8; Q8N0Z4; Q8N3U3; Q8NC71; Q9BU16; Q9Y2R3		SRP-dependent cotranslational protein targeting to membrane; ER-Phagosome pathway	2	High	1
FALSE	High	Master Protein	O75390	Citrate synthase, mitochondrial OS=Homo sapiens (Human) OX=9606 GN=CS PE=1 SV=2	0	9.415	8	4	4	4	4	466	51.7	8.32	96	4	other metabolic processes	mitochondrion	other molecular function	Pf00285	1431	ENSG00000062485	CS	hsa:1431; O75390; Q71UT9; Q7KZH0; Q96FZ8; Q9BWN8	TCA cycle and deficiency of pyruvate dehydrogenase complex (PDHc); Amino acid metabolism; Fluoroacetic acid toxicity; TCA cycle (aka Krebs or citric acid cycle)	Citric acid cycle (TCA cycle); Mitochondrial protein import	6	High	1
FALSE	High	Master Protein	P02533	SWISS-PROT:P02533 Tax_Id=9606 Gene_Symbol=KRT14 Keratin, type I cytoskeletal 14	0	61.143	33	16	18	21	1	472	51.6	5.16	501	16											0	High	1
FALSE	High	Master Protein	P08621	U1 small nuclear ribonucleoprotein 70 kDa OS=Homo sapiens (Human) OX=9606 GN=SNRNP70 PE=1 SV=2	0	51.534	37	16	17	20	16	437	51.5	9.94	416	16	RNA metabolism OR transcription;other metabolic processes;other biological processes	nucleus	nucleic acid binding activity	Pf00076, Pf12220	6625	ENSG00000104852	SNRNP70	B3KUA3; hsa:6625; P08621; P78493; P78494; Q15364; Q15686; Q15687; Q15689; Q99377; Q9UE45; Q9UE46; Q9UE47; Q9UE48; Q9UFQ6	mRNA processing	mRNA Splicing - Major Pathway	2	High	1
FALSE	Medium	Master Protein	P03905	NADH-ubiquinone oxidoreductase chain 4 OS=Homo sapiens (Human) OX=9606 GN=MT-ND4 PE=1 SV=1	0.022	1.221	2	1	1	1	1	459	51.5	9.35	28	1	cell organization and biogenesis;other metabolic processes;stress response;transport;developmental processes;other biological processes	other membranes;mitochondrion	transporter activity;other molecular function	Pf00361, Pf01059	4538	ENSG00000198886	MT-ND4	hsa:4538; P03905; Q6RL39; Q6RQN9; Q8HNR8	Electron transport chain: OXPHOS system in mitochondria; Oxidative phosphorylation	Complex I biogenesis	4	High	1
FALSE	High	Master Protein	P55084	Trifunctional enzyme subunit beta, mitochondrial OS=Homo sapiens (Human) OX=9606 GN=HADHB PE=1 SV=3	0	26.348	20	8	9	9	8	474	51.3	9.41	190	8	other metabolic processes;other biological processes	other membranes;mitochondrion;ER/Golgi	nucleic acid binding activity;other molecular function	Pf00108, Pf02803	3032	ENSG00000138029	HADHB	B2RB16; B4E2W0; hsa:3032; O14969; P55084; Q53TA6; Q96C77; Q9H3F5; Q9T2V8	Fatty acid beta-oxidation; Valproic acid pathway; Sudden infant death syndrome (SIDS) susceptibility pathways	mitochondrial fatty acid beta-oxidation of unsaturated fatty acids; Beta oxidation of decanoyl-CoA to octanoyl-CoA-CoA; Beta oxidation of octanoyl-CoA to hexanoyl-CoA; Acyl chain remodeling of CL; Beta oxidation of hexanoyl-CoA to butanoyl-CoA; Beta oxidation of myristoyl-CoA to lauroyl-CoA; Beta oxidation of lauroyl-CoA to decanoyl-CoA-CoA; Beta oxidation of palmitoyl-CoA to myristoyl-CoA	11	High	1
FALSE	High	Master Protein	P08779	SWISS-PROT:P08779 Tax_Id=9606 Gene_Symbol=KRT16 Keratin, type I cytoskeletal 16	0	72.262	45	20	21	23	10	473	51.2	5.05	641	20	cell organization and biogenesis;stress response;other biological processes	plasma membrane;cytosol;cytoskeleton	cytoskeletal activity	Pf00038	3868	ENSG00000186832	KRT16	A8K488; hsa:3868; P08779; P30654; Q16402; Q9UBG8	Vitamin D receptor pathway	Formation of the cornified envelope	3	High	1
FALSE	Medium	Master Protein	O43516	WAS/WASL-interacting protein family member 1 OS=Homo sapiens (Human) OX=9606 GN=WIPF1 PE=1 SV=3	0.014	1.474	2	1	1	1	1	503	51.2	11.47	27	1	cell organization and biogenesis;other biological processes	cytosol;cytoskeleton;other cell component	cytoskeletal activity;other molecular function	Pf02205	7456	ENSG00000115935	WIPF1	B8ZZM1; D3DPE4; hsa:7456; O43516; Q15220; Q53TA9; Q6MZU9; Q9BU37; Q9UNP1		Regulation of actin dynamics for phagocytic cup formation; FCGR3A-mediated phagocytosis; CDC42 GTPase cycle; RAC1 GTPase cycle; RHO GTPases Activate WASPs and WAVEs	5	High	1
FALSE	High	Master Protein	P41091	Eukaryotic translation initiation factor 2 subunit 3 OS=Homo sapiens (Human) OX=9606 GN=EIF2S3 PE=1 SV=3	0.004	2.533	3	1	1	1	1	472	51.1	8.4	0	1	cell organization and biogenesis;protein metabolism;other metabolic processes;other biological processes	cytosol;other cell component	nucleic acid binding activity;other molecular function	Pf00009, Pf03144, Pf09173	1968	ENSG00000130741	EIF2S3	A0A024RBY4; A8K2Y2; B2R5N2; B5BTZ4; hsa:1968; P41091; Q53HK3	Translation factors; nsp1 from SARS-CoV-2 inhibits translation initiation in the host cell	ABC-family proteins mediated transport; Response of EIF2AK1 (HRI) to heme deficiency; Response of EIF2AK4 (GCN2) to amino acid deficiency; L13a-mediated translational silencing of Ceruloplasmin expression; Translation initiation complex formation; Formation of the ternary complex, and subsequently, the 43S complex; Ribosomal scanning and start codon recognition; GTP hydrolysis and joining of the …	12	High	1
FALSE	High	Master Protein	P61978	Heterogeneous nuclear ribonucleoprotein K OS=Homo sapiens (Human) OX=9606 GN=HNRNPK PE=1 SV=1	0	67.348	31	14	17	23	14	463	50.9	5.54	601	14	RNA metabolism OR transcription;other metabolic processes;signal transduction;other biological processes	cytoskeleton;nucleus;other cell component	nucleic acid binding activity;other molecular function	Pf00013, Pf08067	3190	ENSG00000165119	HNRNPK	hsa:3190; P61978; Q07244; Q15671; Q59F98; Q5T6W4; Q60577; Q6IBN1; Q922Y7; Q96J62	mRNA processing; lncRNA in canonical Wnt signaling and colorectal cancer	mRNA Splicing - Major Pathway; Processing of Capped Intron-Containing Pre-mRNA; HCMV Late Events; SUMOylation of RNA binding proteins	6	High	1
FALSE	High	Master Protein	P48735	Isocitrate dehydrogenase [NADP], mitochondrial OS=Homo sapiens (Human) OX=9606 GN=IDH2 PE=1 SV=2	0	3.129	3	1	1	1	1	452	50.9	8.69	27	1	other metabolic processes	cytosol;mitochondrion;other cytoplasmic organelle	other molecular function	Pf00180	3418	ENSG00000182054	IDH2	B2R6L6; B4DFL2; hsa:3418; P48735; Q96GT3	VEGFA-VEGFR2 signaling pathway; Metabolic reprogramming in colon cancer; Cerebral organic acidurias, including diseases; TCA cycle (aka Krebs or citric acid cycle)	Citric acid cycle (TCA cycle); Transcriptional activation of mitochondrial biogenesis	6	High	1
FALSE	Medium	Master Protein	P39656	Dolichyl-diphosphooligosaccharide--protein glycosyltransferase 48 kDa subunit OS=Homo sapiens (Human) OX=9606 GN=DDOST PE=1 SV=4	0.026	1.084	2	1	1	1	1	456	50.8	6.55	46	1	protein metabolism;other metabolic processes;other biological processes	plasma membrane;other membranes;ER/Golgi;other cytoplasmic organelle;other cell component	enzyme regulator activity	Pf03345	1650	ENSG00000244038	DDOST	B2RDQ4; B4DJE3; B4DLI2; hsa:1650; O43244; P39656; Q5VWA5; Q8NI93; Q9BUI2	AGE/RAGE pathway	Neutrophil degranulation; SRP-dependent cotranslational protein targeting to membrane; Asparagine N-linked glycosylation; Maturation of spike protein; Advanced glycosylation endproduct receptor signaling	6	High	1
FALSE	Medium	Master Protein	O43670	BUB3-interacting and GLEBS motif-containing protein ZNF207 OS=Homo sapiens (Human) OX=9606 GN=ZNF207 PE=1 SV=1	0.015	1.383	3	1	1	1	1	478	50.7	9.1	22	1	cell cycle OR cell proliferation;cell organization and biogenesis;signal transduction;other biological processes	cytoskeleton;nucleus;other cell component	cytoskeletal activity;nucleic acid binding activity;other molecular function		7756	ENSG00000010244	ZNF207	A8K6Y6; E1P660; E1P661; E1P662; hsa:7756; O43670; Q53XS9; Q96HW5; Q9BUQ7			0	High	1
FALSE	High	Master Protein	Q8ND56	Protein LSM14 homolog A OS=Homo sapiens (Human) OX=9606 GN=LSM14A PE=1 SV=3	0	3.61	4	2	2	2	2	463	50.5	9.52	26	2	cell cycle OR cell proliferation;cell organization and biogenesis;stress response;signal transduction;other biological processes	cytosol;cytoskeleton;other cell component	nucleic acid binding activity	Pf09532, Pf12701	26065	ENSG00000257103; ENSG00000262860	LSM14A	B4DTG6; hsa:26065; Q76LX7; Q8ND56; Q96AR3; Q96K73; Q96SN5; Q9UFR3			0	High	1
FALSE	High	Master Protein	P68104	Elongation factor 1-alpha 1 OS=Homo sapiens (Human) OX=9606 GN=EEF1A1 PE=1 SV=1	0	31.063	22	8	8	11	8	462	50.1	9.01	279	8	protein metabolism;other metabolic processes;other biological processes	non-structural extracellular;plasma membrane;other membranes;cytosol;cytoskeleton;nucleus;other cytoplasmic organelle;other cell component	nucleic acid binding activity;other molecular function	Pf00009, Pf03143, Pf03144	1915	ENSG00000156508	EEF1A1	hsa:1915; P04719; P04720; P68104; Q6IQ15	Translation factors; Fragile X syndrome; 2q37 copy number variation syndrome	Neutrophil degranulation; Chaperone Mediated Autophagy; HSF1 activation; Peptide chain elongation; Protein methylation	9	High	1
FALSE	High	Master Protein	Q6IFX2	SWISS-PROT:Q6IFX2 Tax_Id=10090 Gene_Symbol=Krt42 Keratin, type I cytoskeletal 42	0	30.652	19	10	11	13	1	452	50.1	5.16	262	10	cell organization and biogenesis;other biological processes	cytoskeleton;other cell component	other molecular function	Pf00038	68239	ENSMUSG00000053654	Krt42	A7MAW4; mmu:68239; Q2M1G8; Q6IFX2; Q6SEK1			0	High	1
FALSE	High	Master Protein	Q71U36	Tubulin alpha-1A chain OS=Homo sapiens (Human) OX=9606 GN=TUBA1A PE=1 SV=1	0	17.296	18	7	7	7	2	451	50.1	5.06	148	7	cell cycle OR cell proliferation;cell organization and biogenesis;transport;other biological processes	cytosol;cytoskeleton;other cytoplasmic organelle;other cell component	cytoskeletal activity;other molecular function	Pf00091, Pf03953	7846	ENSG00000167552	TUBA1A	A8K0B8; G3V1U9; hsa:7846; P04687; P05209; Q71U36	Alzheimer's disease and miRNA effects; Pathogenic Escherichia coli infection; Parkin-ubiquitin proteasomal system pathway; Alzheimer's disease	Recycling pathway of L1; COPI-dependent Golgi-to-ER retrograde traffic; Separation of Sister Chromatids; The role of GTSE1 in G2/M progression after G2 checkpoint; Translocation of SLC2A4 (GLUT4) to the plasma membrane; Microtubule-dependent trafficking of connexons from Golgi to the plasma membrane; Gap junction assembly; MHC class II antigen presentation; Resolution of Sister Chromatid Cohesion…	40	High	1
FALSE	High	Master Protein	P26641	Elongation factor 1-gamma OS=Homo sapiens (Human) OX=9606 GN=EEF1G PE=1 SV=3	0	12.689	12	5	5	5	5	437	50.1	6.67	117	5	protein metabolism;other metabolic processes;other biological processes	cytosol;other cell component	nucleic acid binding activity	Pf00043, Pf00647, Pf02798	1937	ENSG00000254772	EEF1G	B4DTG2; hsa:1937; P26641; Q6PJ62; Q6PK31; Q96CU2; Q9P196	Translation factors	Signaling by ALK fusions and activated point mutants; Eukaryotic Translation Elongation	3	High	1
FALSE	High	Master Protein	P68366	Tubulin alpha-4A chain OS=Homo sapiens (Human) OX=9606 GN=TUBA4A PE=1 SV=1	0	14.999	16	6	6	6	1	448	49.9	5.06	108	6	cell cycle OR cell proliferation;cell organization and biogenesis	non-structural extracellular;cytosol;cytoskeleton;other cell component	cytoskeletal activity;other molecular function	Pf00091, Pf03953	7277	ENSG00000127824	TUBA4A	A8MUB1; B3KNQ6; hsa:7277; P05215; P68366	Alzheimer's disease and miRNA effects; Pathogenic Escherichia coli infection; Parkin-ubiquitin proteasomal system pathway; Alzheimer's disease	Recycling pathway of L1; COPI-dependent Golgi-to-ER retrograde traffic; Separation of Sister Chromatids; The role of GTSE1 in G2/M progression after G2 checkpoint; Translocation of SLC2A4 (GLUT4) to the plasma membrane; Microtubule-dependent trafficking of connexons from Golgi to the plasma membrane; Gap junction assembly; MHC class II antigen presentation; Resolution of Sister Chromatid Cohesion…	41	High	1
FALSE	High	Master Protein	P07437	Tubulin beta chain OS=Homo sapiens (Human) OX=9606 GN=TUBB PE=1 SV=2	0	24.989	19	8	9	10	8	444	49.6	4.89	252	8	cell cycle OR cell proliferation;cell organization and biogenesis;stress response;transport;other biological processes	non-structural extracellular;other membranes;cytosol;cytoskeleton;nucleus;other cytoplasmic organelle;other cell component	signal transduction activity or receptor binding;cytoskeletal activity;other molecular function	Pf00091, Pf03953	203068	ENSG00000183311; ENSG00000196230; ENSG00000224156; ENSG00000227739; ENSG00000229684; ENSG00000232421; ENSG00000232575; ENSG00000235067	TUBB	hsa:203068; P05218; P07437; Q8WUC1; Q9CY33	Alzheimer's disease and miRNA effects; Pathogenic Escherichia coli infection; Parkin-ubiquitin proteasomal system pathway; Alzheimer's disease	Recruitment of NuMA to mitotic centrosomes; Neutrophil degranulation; Potential therapeutics for SARS; Regulation of PLK1 Activity at G2/M Transition; Loss of Nlp from mitotic centrosomes; Recruitment of mitotic centrosome proteins and complexes; Anchoring of the basal body to the plasma membrane; AURKA Activation by TPX2	13	High	1
FALSE	High	Master Protein	A2A4G1	TREMBL:A2A4G1 Tax_Id=10090 Gene_Symbol=Krt15 Keratin complex 1, acidic, gene 15	0	28.068	13	7	8	10	1	456	49.5	4.86	313	7		cytoskeleton	other molecular function	Pf00038	16665	ENSMUSG00000054146	Krt15	B1AQ77; mmu:16665			0	High	1
FALSE	High	Master Protein	P49411	Elongation factor Tu, mitochondrial OS=Homo sapiens (Human) OX=9606 GN=TUFM PE=1 SV=2	0	11.045	12	5	5	5	5	452	49.5	7.61	102	5	protein metabolism;other metabolic processes;other biological processes	mitochondrion;other cell component	nucleic acid binding activity;other molecular function	Pf00009, Pf03143, Pf03144	7284	ENSG00000178952	TUFM	hsa:7284; O15276; P49411	16p11.2 distal deletion syndrome	Mitochondrial translation elongation; SARS-CoV-2 modulates autophagy	3	High	1
FALSE	High	Master Protein	P01871	Immunoglobulin heavy constant mu OS=Homo sapiens (Human) OX=9606 GN=IGHM PE=1 SV=4	0	16.732	15	6	6	6	6	453	49.4	6.77	207	6	cell organization and biogenesis;stress response;transport;signal transduction;other biological processes	non-structural extracellular;plasma membrane;other membranes;other cell component	other molecular function	Pf07654		ENSG00000211899; ENSG00000282657	IGHM	A0A075B6N9; A0A0G2JQL4; P01871; P04220; P20769		Antigen activates B Cell Receptor (BCR) leading to generation of second messengers; Cell surface interactions at the vascular wall; CD22 mediated BCR regulation	3	High	1
FALSE	High	Master Protein	P31943	Heterogeneous nuclear ribonucleoprotein H OS=Homo sapiens (Human) OX=9606 GN=HNRNPH1 PE=1 SV=4	0	45.202	26	9	12	16	8	449	49.2	6.3	460	9	RNA metabolism OR transcription;other metabolic processes;other biological processes	cytosol;nucleus;other cell component	nucleic acid binding activity;other molecular function	Pf00076, Pf08080	3187	ENSG00000169045; ENSG00000284254	HNRNPH1	B3KW86; D3DWQ2; hsa:3187; P31943; Q6IBM4	MECP2 and associated Rett syndrome; mRNA processing; Inhibition of exosome biogenesis and secretion by Manumycin A in CRPC cells	mRNA Splicing - Major Pathway; Processing of Capped Intron-Containing Pre-mRNA; FGFR2 alternative splicing	6	High	1	Acetyl [N-Term]
FALSE	High	Master Protein	O00148	ATP-dependent RNA helicase DDX39A OS=Homo sapiens (Human) OX=9606 GN=DDX39A PE=1 SV=2	0	3.33	4	2	2	2	2	427	49.1	5.68	42	2	RNA metabolism OR transcription;other metabolic processes;transport	nucleus;other cell component	other molecular function	Pf00270, Pf00271	10212	ENSG00000123136	DDX39A	B1Q2N1; hsa:10212; O00148; Q8N5M0; Q9BVP6; Q9H5W0		Transport of Mature mRNA derived from an Intron-Containing Transcript; mRNA 3'-end processing; RNA Polymerase II Transcription Termination	3	High	1
FALSE	High	Master Protein	P36957	Dihydrolipoyllysine-residue succinyltransferase component of 2-oxoglutarate dehydrogenase complex, mitochondrial OS=Homo sapiens (Human) OX=9606 GN=DLST PE=1 SV=4	0	6.25	6	2	2	2	2	453	48.7	8.95	87	2	protein metabolism;other metabolic processes	cytosol;mitochondrion;nucleus;other cell component	other molecular function	Pf00198, Pf00364	1743	ENSG00000119689	DLST	B7Z5W8; E7ESY5; hsa:1743; P36957; Q7LDY7; Q9BQ32	TCA cycle and deficiency of pyruvate dehydrogenase complex (PDHc); Amino acid metabolism; Metabolic reprogramming in colon cancer; 7q11.23 copy number variation syndrome; TCA cycle (aka Krebs or citric acid cycle)	Citric acid cycle (TCA cycle); Glyoxylate metabolism and glycine degradation; Lysine catabolism	8	High	1
FALSE	High	Master Protein	P34910	Protein EVI2B OS=Homo sapiens (Human) OX=9606 GN=EVI2B PE=1 SV=2	0	8.578	6	2	2	2	2	448	48.6	4.83	124	2	developmental processes;other biological processes	plasma membrane;other membranes			2124	ENSG00000185862	EVI2B	B7Z4A7; hsa:2124; P34910			0	High	1
FALSE	High	Master Protein	P22695	Cytochrome b-c1 complex subunit 2, mitochondrial OS=Homo sapiens (Human) OX=9606 GN=UQCRC2 PE=1 SV=3	0.001	2.782	4	1	1	1	1	453	48.4	8.63	49	1	other metabolic processes	other membranes;mitochondrion;nucleus	other molecular function	Pf00675, Pf05193	7385	ENSG00000140740	UQCRC2	B3KSN4; hsa:7385; P22695; Q9BQ05	Electron transport chain: OXPHOS system in mitochondria; Nonalcoholic fatty liver disease; Mitochondrial complex III assembly	Respiratory electron transport	4	High	1
FALSE	Medium	Master Protein	Q96LT4	Sphingomyelin synthase-related protein 1 OS=Homo sapiens (Human) OX=9606 GN=SAMD8 PE=1 SV=2	0.035	0.973	2	1	2	2	1	415	48.3	8.07	25	1	other metabolic processes;other biological processes	plasma membrane;other membranes;cytosol;ER/Golgi	other molecular function	Pf00536, Pf14360	142891	ENSG00000156671	SAMD8	hsa:142891; Q5JSC5; Q5JSC8; Q66K52; Q96LT4		Sphingolipid de novo biosynthesis	1	High	1
FALSE	High	Master Protein	Q07666	KH domain-containing, RNA-binding, signal transduction-associated protein 1 OS=Homo sapiens (Human) OX=9606 GN=KHDRBS1 PE=1 SV=1	0	30.534	12	7	10	11	7	443	48.2	8.66	208	7	cell cycle OR cell proliferation;RNA metabolism OR transcription;other metabolic processes;signal transduction;other biological processes	plasma membrane;other membranes;cytosol;nucleus;other cell component	nucleic acid binding activity;other molecular function	Pf00013, Pf16274, Pf16568	10657	ENSG00000121774	KHDRBS1	D3DPP3; hsa:10657; Q07666; Q6PJX7; Q8NB97; Q99760	Leptin signaling pathway	PTK6 Regulates Proteins Involved in RNA Processing	2	High	1
FALSE	High	Master Protein	Q04695	SWISS-PROT:Q04695 Tax_Id=9606 Gene_Symbol=KRT17 Keratin, type I cytoskeletal 17	0	33.821	20	11	11	14	3	432	48.1	5.02	271	11	cell organization and biogenesis;other biological processes	plasma membrane;cytosol;cytoskeleton	other molecular function	Pf00038	3872	ENSG00000128422	KRT17	A5Z1M9; A5Z1N0; A5Z1N1; A5Z1N2; A6NDV6; A6NKQ2; hsa:3872; Q04695; Q6IP98; Q8N1P6		Formation of the cornified envelope	2	High	1
FALSE	High	Master Protein	Q15084	Protein disulfide-isomerase A6 OS=Homo sapiens (Human) OX=9606 GN=PDIA6 PE=1 SV=1	0	11.786	10	3	3	3	3	440	48.1	5.08	158	3	other biological processes	non-structural extracellular;plasma membrane;other membranes;cytosol;ER/Golgi;other cell component	other molecular function	Pf00085	10130	ENSG00000143870	PDIA6	B3KY95; B5MCQ5; B7Z254; B7Z4M8; F8WA83; hsa:10130; Q15084; Q53RC7; Q6ZSH5; Q99778	Photodynamic therapy-induced unfolded protein response; VEGFA-VEGFR2 signaling pathway	XBP1(S) activates chaperone genes; Regulation of Insulin-like Growth Factor (IGF) transport and uptake by Insulin-like Growth Factor Binding Proteins (IGFBPs); Post-translational protein phosphorylation	5	High	1
FALSE	High	Master Protein	P27797	Calreticulin OS=Homo sapiens (Human) OX=9606 GN=CALR PE=1 SV=1	0	3.654	4	2	2	2	2	417	48.1	4.44	36	2	cell organization and biogenesis;protein metabolism;other metabolic processes;stress response;transport;developmental processes;signal transduction;other biological processes	non-structural extracellular;extracellular matrix;plasma membrane;other membranes;cytosol;ER/Golgi;nucleus;other cytoplasmic organelle;other cell component	signal transduction activity or receptor binding;nucleic acid binding activity;other molecular function	Pf00262	811	ENSG00000179218	CALR	hsa:811; P27797; Q6IAT4; Q9UDG2	Androgen receptor signaling pathway; Complement system; Photodynamic therapy-induced unfolded protein response; VEGFA-VEGFR2 signaling pathway; GDNF signaling; Calcium regulation in cardiac cells	Antigen Presentation: Folding, assembly and peptide loading of class I MHC; ER-Phagosome pathway; Scavenging by Class F Receptors; ATF6 (ATF6-alpha) activates chaperone genes; Scavenging by Class A Receptors; Assembly of Viral Components at the Budding Site; Calnexin/calreticulin cycle	13	High	1
FALSE	High	Master Protein	P23526	Adenosylhomocysteinase OS=Homo sapiens (Human) OX=9606 GN=AHCY PE=1 SV=4	0	12.931	14	4	4	4	4	432	47.7	6.34	121	4	other metabolic processes	cytosol;other cell component	other molecular function	Pf00670, Pf05221	191	ENSG00000101444	AHCY	A8K307; B3KUN3; E1P5P2; F5H737; hsa:191; P23526; Q96A36	Folate metabolism; Trans-sulfuration pathway; One-carbon metabolism; Trans-sulfuration and one-carbon metabolism; Methionine de novo and salvage pathway; Ethanol effects on histone modifications	Methylation; Sulfur amino acid metabolism; Metabolism of ingested SeMet, Sec, MeSec into H2Se; Defective AHCY causes HMAHCHD	10	High	1
FALSE	High	Master Protein	P36578	60S ribosomal protein L4 OS=Homo sapiens (Human) OX=9606 GN=RPL4 PE=1 SV=5	0.004	2.306	4	2	2	2	2	427	47.7	11.06	49	2	protein metabolism;other metabolic processes	cytosol;ER/Golgi;translational apparatus;nucleus;other cell component	other molecular function	Pf00573, Pf14374	6124	ENSG00000174444	RPL4	A8K502; hsa:6124; P36578; P39029; Q4VBR0; Q969Z9	Cytoplasmic ribosomal proteins	Regulation of expression of SLITs and ROBOs; Nonsense Mediated Decay (NMD) enhanced by the Exon Junction Complex (EJC); SRP-dependent cotranslational protein targeting to membrane; Response of EIF2AK4 (GCN2) to amino acid deficiency; L13a-mediated translational silencing of Ceruloplasmin expression; Formation of a pool of free 40S subunits; GTP hydrolysis and joining of the 60S ribosomal subunit;…	14	High	1
FALSE	High	Master Protein	P00505	Aspartate aminotransferase, mitochondrial OS=Homo sapiens (Human) OX=9606 GN=GOT2 PE=1 SV=3	0	16.205	12	6	6	6	6	430	47.5	9.01	155	6	other metabolic processes;transport;other biological processes	plasma membrane;other membranes;mitochondrion	other molecular function	Pf00155	2806	ENSG00000125166	GOT2	B4DJA6; E7ERW2; hsa:2806; P00505; Q53FL3; Q9BWA3	Alanine and aspartate metabolism; Amino acid metabolism; Metabolic reprogramming in colon cancer; NAD metabolism in oncogene-induced senescence and mitochondrial dysfunction-associated senescence; Glycolysis and gluconeogenesis	Glutamate and glutamine metabolism; Glyoxylate metabolism and glycine degradation; Gluconeogenesis; Aspartate and asparagine metabolism; Degradation of cysteine and homocysteine	10	High	1
FALSE	High	Master Protein	Q9UE12	TREMBL:Q9UE12 Type I hair keratin 1 - Homo sapiens (Human).	0	3.449	4	2	2	2	1	416	47.2	4.88	83	2	cell organization and biogenesis;other biological processes	cytosol;cytoskeleton	cytoskeletal activity	Pf00038	3881	ENSG00000094796; ENSG00000262993	KRT31	hsa:3881; Q15323; Q9UE12	IL-18 signaling pathway	Formation of the cornified envelope	3	High	1
FALSE	High	Master Protein	P06733	Alpha-enolase OS=Homo sapiens (Human) OX=9606 GN=ENO1 PE=1 SV=2	0	10.421	15	5	5	5	4	434	47.1	7.39	107	5	other metabolic processes;other biological processes	plasma membrane;other membranes;cytosol;cytoskeleton;nucleus;other cell component	nucleic acid binding activity;other molecular function	Pf00113, Pf03952	2023	ENSG00000074800	ENO1	B2RD59; hsa:2023; P06733; P22712; Q16704; Q4TUS4; Q53FT9; Q53HR3; Q658M5; Q6GMP2; Q71V37; Q7Z3V6; Q8WU71; Q96GV1; Q9BT62; Q9UCH6; Q9UM55	Clear cell renal cell carcinoma pathways; Metabolic reprogramming in colon cancer; Aerobic glycolysis; IL-18 signaling pathway; Glycolysis and gluconeogenesis	Gluconeogenesis; Glycolysis; Manipulation of host energy metabolism	8	High	1
FALSE	High	Master Protein	P13929	Beta-enolase OS=Homo sapiens (Human) OX=9606 GN=ENO3 PE=1 SV=5	0	9.549	10	2	2	2	1	434	47	7.71	69	2	other metabolic processes	plasma membrane;other membranes;cytosol	other molecular function	Pf00113, Pf03952	2027	ENSG00000108515	ENO3	B4DUI6; B4DUM6; D3DTL2; E7ENK8; hsa:2027; P13929; Q96AE2	Clear cell renal cell carcinoma pathways; Glycolysis and gluconeogenesis	Gluconeogenesis; Glycolysis	4	High	1
FALSE	High	Master Protein	Q9HC36	rRNA methyltransferase 3, mitochondrial OS=Homo sapiens (Human) OX=9606 GN=MRM3 PE=1 SV=2	0.004	2.19	3	1	1	1	1	420	47	8.73	38	1	RNA metabolism OR transcription;other metabolic processes	mitochondrion	other molecular function	Pf00588	55178	ENSG00000171861	MRM3	hsa:55178; Q53GN1; Q86VC3; Q96F76; Q9HC36; Q9NVQ5		rRNA modification in the mitochondrion	1	High	1
FALSE	High	Master Protein	P11310	Medium-chain specific acyl-CoA dehydrogenase, mitochondrial OS=Homo sapiens (Human) OX=9606 GN=ACADM PE=1 SV=1	0	4.183	6	2	2	2	2	421	46.6	8.37	33	2	other metabolic processes;stress response;developmental processes;other biological processes	other membranes;mitochondrion;other cell component	other molecular function	Pf00441, Pf02770, Pf02771	34	ENSG00000117054	ACADM	hsa:34; P11310; Q5T4U4; Q9NYF1	Fatty acid beta-oxidation; PPAR-alpha pathway; Nuclear receptors meta-pathway; Mitochondrial long chain fatty acid beta-oxidation; Amino acid metabolism; PPAR signaling pathway; Sudden infant death syndrome (SIDS) susceptibility pathways	PPARA activates gene expression; mitochondrial fatty acid beta-oxidation of unsaturated fatty acids; Beta oxidation of decanoyl-CoA to octanoyl-CoA-CoA; Beta oxidation of octanoyl-CoA to hexanoyl-CoA	11	High	1
FALSE	High	Master Protein	ENSEMBL:ENSBTAP00000024462	(Bos taurus) 47 kDa protein	0	93.209	33	15	22	49	15	419	46.5	6.33	889	15											0	High	1
FALSE	High	Master Protein	P00966	Argininosuccinate synthase OS=Homo sapiens (Human) OX=9606 GN=ASS1 PE=1 SV=2	0	6.36	6	1	1	2	1	412	46.5	8.02	29	1	other metabolic processes;stress response;developmental processes;other biological processes	other membranes;cytosol;mitochondrion;ER/Golgi;nucleus;other cytoplasmic organelle;other cell component	other molecular function	Pf00764	445	ENSG00000130707	ASS1	hsa:445; P00966; Q6LDL2; Q86UZ0; Q96GT4	Alanine and aspartate metabolism; Amino acid metabolism	Urea cycle	3	High	1
FALSE	Medium	Master Protein	Q9Y6K0	Choline/ethanolaminephosphotransferase 1 OS=Homo sapiens (Human) OX=9606 GN=CEPT1 PE=1 SV=1	0.023	1.234	2	1	1	1	1	416	46.5	8.21	28	1	other metabolic processes	other membranes;ER/Golgi;nucleus	other molecular function	Pf01066	10390	ENSG00000134255	CEPT1	hsa:10390; Q69YJ9; Q9P0Y8; Q9Y6K0	Kennedy pathway from sphingolipids; One-carbon metabolism and related pathways	Synthesis of PC; Synthesis of PE	4	High	1
FALSE	High	Master Protein	O14979	Heterogeneous nuclear ribonucleoprotein D-like OS=Homo sapiens (Human) OX=9606 GN=HNRNPDL PE=1 SV=3	0	10.582	11	4	4	4	3	420	46.4	9.57	105	4	RNA metabolism OR transcription;other metabolic processes;other biological processes	cytosol;nucleus	nucleic acid binding activity	Pf00076	9987	ENSG00000152795	HNRNPDL	hsa:9987; O14979; Q6SPF2; Q7KZ74; Q7KZ75; Q96IM0; Q96S43		Gene and protein expression by JAK-STAT signaling after Interleukin-12 stimulation	1	High	1
FALSE	High	Master Protein	P34955	SWISS-PROT:P34955 (Bos taurus) Alpha-1-antiproteinase precursor	0	30.282	23	12	12	13	12	416	46.1	6.52	286	12	other biological processes	non-structural extracellular;ER/Golgi	enzyme regulator activity;other molecular function	Pf00079	280699	ENSBTAG00000018843	SERPINA1	bta:280699; P34955; Q3SZS3	Complement and coagulation cascades; NRF2 pathway	Regulation of Insulin-like Growth Factor (IGF) transport and uptake by Insulin-like Growth Factor Binding Proteins (IGFBPs); Post-translational protein phosphorylation; Neutrophil degranulation; Platelet degranulation	6	High	1
FALSE	High	Master Protein	P39023	60S ribosomal protein L3 OS=Homo sapiens (Human) OX=9606 GN=RPL3 PE=1 SV=2	0	18.006	17	6	7	7	6	403	46.1	10.18	123	6	cell organization and biogenesis;protein metabolism;other metabolic processes;other biological processes	cytosol;translational apparatus;nucleus;other cell component	nucleic acid binding activity;other molecular function	Pf00297	6122	ENSG00000100316	RPL3	B2RDV9; hsa:6122; P39023; Q15548; Q5I0G0	Cytoplasmic ribosomal proteins	Regulation of expression of SLITs and ROBOs; Nonsense Mediated Decay (NMD) enhanced by the Exon Junction Complex (EJC); SRP-dependent cotranslational protein targeting to membrane; Response of EIF2AK4 (GCN2) to amino acid deficiency; L13a-mediated translational silencing of Ceruloplasmin expression; Formation of a pool of free 40S subunits; GTP hydrolysis and joining of the 60S ribosomal subunit;…	14	High	1
FALSE	High	Master Protein	P60842	Eukaryotic initiation factor 4A-I OS=Homo sapiens (Human) OX=9606 GN=EIF4A1 PE=1 SV=1	0	15.036	19	6	6	6	6	406	46.1	5.48	130	6	protein metabolism;other metabolic processes	cytosol;translational apparatus;other cell component	nucleic acid binding activity;other molecular function	Pf00270, Pf00271	1973	ENSG00000161960	EIF4A1	B2R6L8; D3DTP9; hsa:1973; J3QLC4; P04765; P60842; Q5U018; Q61516	Translation factors; Fragile X syndrome; Translation inhibitors in chronically activated PDGFRA cells; Interferon type I signaling pathways	L13a-mediated translational silencing of Ceruloplasmin expression; Translation initiation complex formation; Ribosomal scanning and start codon recognition; GTP hydrolysis and joining of the 60S ribosomal subunit; ISG15 antiviral mechanism; Deadenylation of mRNA	11	High	1
FALSE	Medium	Master Protein	Q15119	[Pyruvate dehydrogenase (acetyl-transferring)] kinase isozyme 2, mitochondrial OS=Homo sapiens (Human) OX=9606 GN=PDK2 PE=1 SV=2	0.04	0.922	5	1	1	1	1	407	46.1	6.61	0	1	protein metabolism;other metabolic processes;stress response;signal transduction;other biological processes	cytosol;mitochondrion;nucleus	kinase activity;other molecular function	Pf02518, Pf10436	5164	ENSG00000005882	PDK2	A8K3A7; B3KNW0; hsa:5164; Q15119; Q6P515; Q9BS05		Regulation of pyruvate dehydrogenase (PDH) complex; Signaling by Retinoic Acid	2	High	1
FALSE	High	Master Protein	Q15532	Protein SSXT OS=Homo sapiens (Human) OX=9606 GN=SS18 PE=1 SV=3	0.004	2.566	3	1	1	1	1	418	45.9	6.46	29	1	cell organization and biogenesis;signal transduction;other biological processes	cytoskeleton;nucleus;other cell component	other molecular function	Pf05030	6760	ENSG00000141380	SS18	B0YJ95; hsa:6760; Q15532; Q16404; Q4VAX1; Q9BXC6			0	High	1
FALSE	Medium	Master Protein	P82933	28S ribosomal protein S9, mitochondrial OS=Homo sapiens (Human) OX=9606 GN=MRPS9 PE=1 SV=2	0.026	1.183	3	1	1	1	1	396	45.8	9.51	0	1	protein metabolism;other metabolic processes	other membranes;mitochondrion;translational apparatus;nucleus	other molecular function	Pf00380	64965	ENSG00000135972	MRPS9	hsa:64965; P82933; Q6PG40		Mitochondrial translation elongation; Mitochondrial translation initiation; Mitochondrial translation termination	3	High	1
FALSE	High	Master Protein	P52597	Heterogeneous nuclear ribonucleoprotein F OS=Homo sapiens (Human) OX=9606 GN=HNRNPF PE=1 SV=3	0	28.057	22	7	10	13	6	415	45.6	5.58	267	7	RNA metabolism OR transcription;other metabolic processes;other biological processes	plasma membrane;other membranes;cytosol;nucleus;other cell component	nucleic acid binding activity	Pf00076, Pf08080	3185	ENSG00000169813	HNRNPF	B3KM84; hsa:3185; P52597; Q5T0N2; Q96AU2	MECP2 and associated Rett syndrome	Gene and protein expression by JAK-STAT signaling after Interleukin-12 stimulation; mRNA Splicing - Major Pathway; Processing of Capped Intron-Containing Pre-mRNA; FGFR2 alternative splicing	5	High	1	Acetyl [N-Term]
FALSE	High	Master Protein	P51398	28S ribosomal protein S29, mitochondrial OS=Homo sapiens (Human) OX=9606 GN=DAP3 PE=1 SV=1	0	7.557	7	3	3	3	3	398	45.5	8.88	90	3	protein metabolism;other metabolic processes;signal transduction	other membranes;mitochondrion;translational apparatus;nucleus	other molecular function	Pf10236	7818	ENSG00000132676	DAP3	B4DP59; B4DY62; E7EM60; hsa:7818; P51398; Q13044; Q68CT7; Q96Q20		Mitochondrial translation elongation; Mitochondrial translation initiation; Mitochondrial translation termination	3	High	1
FALSE	High	Master Protein	Q92665	28S ribosomal protein S31, mitochondrial OS=Homo sapiens (Human) OX=9606 GN=MRPS31 PE=1 SV=3	0	6.943	6	2	2	2	2	395	45.3	9.29	57	2	protein metabolism;other metabolic processes	other membranes;mitochondrion;translational apparatus;nucleus	other molecular function	Pf15433	10240	ENSG00000102738	MRPS31	B2RCS3; hsa:10240; Q5VYC8; Q8WTV8; Q92665		Mitochondrial translation elongation; Mitochondrial translation initiation; Mitochondrial translation termination	3	High	1
FALSE	High	Master Protein	Q93088	Betaine--homocysteine S-methyltransferase 1 OS=Homo sapiens (Human) OX=9606 GN=BHMT PE=1 SV=2	0	5.057	7	2	2	2	2	406	45	7.03	42	2	protein metabolism;other metabolic processes;other biological processes	non-structural extracellular;cytosol	other molecular function	Pf02574	635	ENSG00000145692	BHMT	hsa:635; Q93088; Q9UNI9	One-carbon metabolism; Trans-sulfuration and one-carbon metabolism; Methionine de novo and salvage pathway; Amino acid metabolism; One-carbon metabolism and related pathways; Male infertility	Sulfur amino acid metabolism; Choline catabolism	8	High	1
FALSE	High	Master Protein	Q8NC51	Plasminogen activator inhibitor 1 RNA-binding protein OS=Homo sapiens (Human) OX=9606 GN=SERBP1 PE=1 SV=2	0	4.916	5	2	2	2	2	408	44.9	8.65	20	2	cell organization and biogenesis;other biological processes	cytosol;nucleus;other cell component	translation activity;nucleic acid binding activity;other molecular function	Pf04774, Pf16174	26135	ENSG00000142864	SERBP1	hsa:26135; Q5VU19; Q5VU20; Q5VU22; Q8NC51; Q8WUH0; Q96SE2; Q9BTY3; Q9BUM4; Q9Y367; Q9Y4S3	Apoptosis-related network due to altered Notch3 in ovarian cancer		1	High	1
[truncated: 155 more rows]

## Sheet: Band C
Checked	Protein FDR Confidence: Combined	Master	Accession	Description	Exp. q-value: Combined	Sum PEP Score	Coverage [%]	# Peptides	# Isoforms	# PSMs	# Unique Peptides	# AAs	MW [kDa]	calc. pI	Score Mascot: Mascot	# Peptides (by Search Engine): Mascot	Biological Process	Cellular Component	Molecular Function	Pfam IDs	Entrez Gene ID	Ensembl Gene ID	Gene Symbol	Gene ID	Reactome Pathways	WikiPathways	# Protein Pathway Groups	Found in Sample: [S6] F6: Sample	# Protein Groups	Modifications
[truncated: 468 more rows]

[truncated: 3 more sheets: Band D, Band E, Band F]
